# Supplementary material for: The benzoyl-CoA pathway serves as a genomic marker to identify the oxygen requirements in the degradation of aromatic hydrocarbons
Source: Front Microbiol. 2024 Jan 9;14:1308626. doi: 10.3389/fmicb.2023.1308626 (PMC10803450; doi:10.3389/fmicb.2023.1308626)
Supplement: Supplementary Table S1 — Curated characteristics identified in bacteria featuring experimentally characterized benzoate CoA ligases. The table displays various characteristics sourced from the KEGG database, delineating experimentally characterized benzoate CoA ligases (BCL) and their associated lower pathways in the bacteria Thauera aromatica, Paraburkholderia xenovorans LB400, Rhodopseudomonas palustris CGA009, and Azoarcus sp. CIB. These features encompass the genome-gene KEGG identifier, protein name, EC numbers of the BCLs, and the enzymes found in the lower pathway. The table also includes the protein architectures used for predicting orthologs, and the KEGG pathway map, where the BCL and the lower pathway were located. [file Data_Sheet_1.xlsx]

## Sheet: Table_1S_models
Organism (KEGG id)	Protein	Gene	EC number	KO	Pfam architecture (domain names)	Pfam architecture (accession)	Organisms (gene_id)	KEGG associated pathway
Thauera aromatica (tak)	Benzoyl-CoA ligase (BCL)	badA	6.2.1.25	K04110	AMP-binding;AMP-binding_C;	PF00501; PF13193	tak-Tharo_1132,tak-Tharo_1138	Benzoate degradation
	XRE family transcriptional regulator, aerobic/anaerobic benzoate catabolism transcriptional regulator	boxR/bdzR	--	K15546	SKI;HTH_31;ABC_tran;	PF01202;PF13560;PF00005	tak-Tharo_1131
	benzoyl-CoA 2,3-epoxidase subunit A	boxA	1.14.13.208	K15511	NAD_binding_1;Fer4_21;FAD_binding_6;	PF00175;PF14697; PF00970	tak-Tharo_1133
	benzoyl-CoA 2,3-epoxidase subunit B	boxB	1.14.13.208	K15512	PaaA_PaaC;	PF05138	tak-Tharo_1134
	benzoil-CoA-dihidrodiol liasa	boxC	4.1.2.44	K15513	ECH_2;ECH_1;	PF16113;PF00378	tak-Tharo_1135
	3,4-deshidrogodifenil-CoA semialdehído deshidrogenasa [CE:1.2.1.77]	boxD	1.2.1.77	K15514	Aldedh;	PF00171	tak-Tharo_1136
	branched-chain amino acid transport system permease protein	livH	--	K01997	BPD_transp_2;	PF02653	tak-Tharo_1140
	branched-chain amino acid transport system permease protein	livM	--	K01998	BPD_transp_2;	PF02653	tak-Tharo_1141
	branched-chain amino acid transport system permease protein	livG	--	K01995	ABC_tran;	PF00005	tak-Tharo_1142
	branched-chain amino acid transport system permease protein	livF	--	K01996	ABC_tran;	PF00005	tak-Tharo_1143
	benzoyl-CoA reductase subunit C	bcrC	1.3.7.8	K04112	HGD-D;	PF06050	tak-Tharo_1305
	benzoyl-CoA reductase subunit B	bcrB	1.3.7.8	K04113	HGD-D;	PF06050	tak-Tharo_1306
	benzoyl-CoA reductase subunit A	bcrA	1.3.7.8	K04114	BcrAD_BadFG;	PF01869	tak-Tharo_1307
	benzoyl-CoA reductase subunit D	bcrD	1.3.7.8	K04115	BcrAD_BadFG;	PF01869	tak-Tharo_1308
Paraburkholderia xenovorans LB400 (bxe)	benzoate-CoA ligase	badA	6.2.1.25	K04110	AMP-binding;AMP-binding_C;	PF00501; PF13193	bxe-Bxe_A1419 bxe-Bxe_C0896	Benzoate degradation
	XRE family transcriptional regulator, aerobic/anaerobic benzoate catabolism transcriptional regulator	--	--	K15546	SKI;HTH_31;ABC_tran;	PF01202;PF13560;PF00005	bxe:Bxe_A1421
	benzoyl-CoA 2,3-epoxidase subunit A	boxA	1.14.13.208	K15511	NAD_binding_1;Fer4_21;FAD_binding_6;	PF00175;PF14697; PF00970	bxe-Bxe_C0890
	Subunidad de benzoilCoA 2,3-epoxidasa B	boxB	1.14.13.208	K15512	PaaA_PaaC;	PF05138	bxe-Bxe_C0891 bxe-Bxe_A1423
	benzoil-CoA-dihidrodiol liasa [CE:4.1.2.44]	boxC	4.1.2.44	K15513	ECH_2;ECH_1;	PF16113;PF00378	bxe-Bxe_A1422 bxe-Bxe_C0892
	3,4-deshidrogodifenil-CoA semialdehído deshidrogenasa	boxD	1.2.1.77	K15514	Aldedh;	PF00171	bxe-Bxe_A1420 bxe-Bxe_C0895
	branched-chain amino acid transport system permease protein	livH	--	K01997	BPD_transp_2;	PF02653	bxe-Bxe_C0936
	branched-chain amino acid transport system permease protein	livM	--	K01998	BPD_transp_2;	PF02653	bxe-Bxe_C0936
	branched-chain amino acid transport system permease protein	livG	--	K01995	ABC_tran;	PF00005	bxe-Bxe_C0938
	branched-chain amino acid transport system permease protein	livF	--	K01996	ABC_tran;	PF00005	bxe-Bxe_C0937
Rhodopseudomonas palustris CGA009 (rpa)	benzoate-CoA ligase	badA	6.2.1.25	K04110	AMP-binding;AMP-binding_C;	PF00501; PF13193		Benzoate degradation
	benzoyl-CoA reductase subunit C	bcrC, badD	1.3.7.8	K04112	HGD-D Rab3-GTPase_cat	PF06050	rpa-TX73_003425
	benzoyl-CoA reductase subunit B	bcrB, badE	1.3.7.8	K04113	HGD-D Docking	PF06050	rpa-TX73_003405
	benzoyl-CoA reductase subunit A	bcrA, badF	1.3.7.8	K04114	BcrAD_BadFG;	PF01869	rpa-TX73_003410
	benzoyl-CoA reductase subunit D	bcrD, badG	1.3.7.8	K04115	BcrAD_BadFG	PF01869	rpa-TX73_003415
	branched-chain amino acid transport system permease protein	hbaF	--	K01997	BPD_transp_2;	PF02653	rpa-TX73_003455
	branched-chain amino acid transport system permease protein	hbaG	--	K01998	BPD_transp_2;	PF02653	rpa-TX73_003450
	branched-chain amino acid transport system permease protein	hbaG	--	K01995	ABC_tran;	PF00005	rpa-TX73_003450
	branched-chain amino acid transport system permease protein	hbaH	--	K01996	ABC_tran;	PF00005	rpa-TX73_003445
	Iron-dependent Transcriptional regulator	badM	--	K15546	Rrf2;	PF02802	rpa-TX73_024880
Azoarcus sp. CIB (azi)
	benzoate-CoA ligase	badA	6.2.1.25	K04110	AMP-binding;AMP-binding_C;	PF00501; PF13193	azi-AzCIB_4632	Benzoate degradation
	XRE family transcriptional regulator, aerobic/anaerobic benzoate catabolism transcriptional regulator	bzdR/boxR	--	K15546	SKI;HTH_31;ABC_tran;	PF01202;PF13560;PF00005	azi-AzCIB_4635
	benzoyl-CoA 2,3-epoxidase subunit A	boxA	1.14.13.208	K15511	NAD_binding_1;Fer4_21;FAD_binding_6;	PF00175;PF14697; PF00970	azi-AzCIB_4638
	Subunidad de benzoilCoA 2,3-epoxidasa B	boxB	1.14.13.208	K15512	PaaA_PaaC;	PF05138	azi-AzCIB_4637
	benzoil-CoA-dihidrodiol liasa [CE:4.1.2.44]	boxC	4.1.2.44	K15513	ECH_2;ECH_1;	PF16113;PF00378	azi-AzCIB_4636
	3,4-deshidrogodifenil-CoA semialdehído deshidrogenasa [CE:1.2.1.77]	boxD	1.2.1.77	K15514	Aldedh;	PF00171	azi-AzCIB_4634
	branched-chain amino acid transport system permease protein	livH	--	K01997	BPD_transp_2;	PF02653	azi-AzCIB_4630
	branched-chain amino acid transport system permease protein	livM	--	K01998	BPD_transp_2;	PF02653	azi-AzCIB_4629
	branched-chain amino acid transport system permease protein	livG	--	K01995	ABC_tran;	PF00005	azi-AzCIB_4628
	branched-chain amino acid transport system permease protein	livF	--	K01996	ABC_tran;	PF00005	azi-AzCIB_4627
	benzoyl-CoA reductase subunit C	bcrC, badD	1.3.7.8	K04112	HGD-D;	PF06050	azi-AzCIB_4622
	benzoyl-CoA reductase subunit B	bcrB, badE	1.3.7.8	K04113	HGD-D;	PF06050	azi-AzCIB_4621
	benzoyl-CoA reductase subunit A	bcrA, badF	1.3.7.8	K04114	BcrAD_BadFG;	PF01869	azi-AzCIB_4619
	benzoyl-CoA reductase subunit D	bcrD, badG	1.3.7.8	K04115	BcrAD_BadFG;	PF01869	azi-AzCIB_4620

## Sheet: Table_2S_non_redundant-Meme
********************************************************************************
MEME - Motif discovery tool
********************************************************************************
MEME version 5.4.1 (Release date: Sat Aug 21 19:23:23 2021 -0700)
For further information on how to interpret these results please access https://meme-suite.org/meme.
To get a copy of the MEME Suite software please access https://meme-suite.org.
********************************************************************************
********************************************************************************
REFERENCE
********************************************************************************
If you use this program in your research, please cite:
Timothy L. Bailey and Charles Elkan,
Fitting a mixture model by expectation maximization to discover motifs in biopolymers,
Proceedings of the Second International Conference on Intelligent Systems
for Molecular Biology, pp. 28-36, AAAI Press, Menlo Park, California, 1994.
********************************************************************************
********************************************************************************
TRAINING SET
********************************************************************************
PRIMARY SEQUENCES= /hd1/rmaria/CAMILA/ARQ_BENZOYL/ALINEAMIENTOS/MEME-MAST/MEME_MAS_LONGITUD/fasta_orgskegg.cdhit
CONTROL SEQUENCES= --none--
ALPHABET= ACDEFGHIKLMNPQRSTVWY
Sequence name Weight Length Sequence name Weight Length
------------- ------ ------ ------------- ------ ------
ack-C380_20140|K04110 1.0000 517 adt-APT56_22200|K04110 1.0000 519
ais-BUW96_14000|K04110 1.0000 519 aka-TKWG_07570|K04110 1.0000 524
aoa-dqs_3186|K04110 1.0000 532 asw-CVS48_13515|K04110 1.0000 539
azi-AzCIB_4632|K04110 1.0000 587 bbro-BAU06_05165|K04110 1.0000 519
bcai-K788_0006461|K04110 1.0000 532 bfz-BAU07_21260|K04110 1.0000 518
bgf-BC1003_1063|K04110 1.0000 538 bgm-CAL15_08690|K04110 1.0000 519
bhz-ACR54_04089|K04110 1.0000 518 bpt-Bpet3574|K04110 1.0000 519
bpy-Bphyt_2700|K04110 1.0000 530 brh-RBRH_00494|K04110 1.0000 554
bxe-Bxe_A1419|K04110 1.0000 530 cbaa-SRAA_0581|K04110 1.0000 528
cbw-RR42_m1521|K04110 1.0000 566 cbw-RR42_s3017|K04110 1.0000 523
ccro-CMC5_025720|K04110 1.0000 517 ccup-BKK81_12740|K04110 1.0000 540
ccup-BKK81_26760|K04110 1.0000 529 cdn-BN940_14776|K04110 1.0000 521
cgd-CR3_1586|K04110 1.0000 547 cgd-CR3_3376|K04110 1.0000 577
cnc-CNE_1c14400|K04110 1.0000 551 cnc-CNE_2c18780|K04110 1.0000 534
cpau-EHF44_15385|K04110 1.0000 558 cti-RALTA_A1325|K04110 1.0000 535
cti-RALTA_B1617|K04110 1.0000 534 ctt-CtCNB1_0097|K04110 1.0000 521
daer-H9K75_07735|K04110 1.0000 515 dih-G7047_17790|K04110 1.0000 516
drg-H9K76_04160|K04110 1.0000 516 dts-BI380_22110|K04110 1.0000 530
eba-ebA2757|K04110 1.0000 534 hyb-Q5W_16405|K04110 1.0000 525
hyl-LPB072_05870|K04110 1.0000 524 hyr-BSY239_631|K04110 1.0000 518
lch-Lcho_3655|K04110 1.0000 531 lih-L63ED372_02250|K0411 1.0000 521
lim-L103DPR2_00827|K0411 1.0000 521 pmeg-FNZ07_26495|K04110 1.0000 531
pna-Pnap_2948|K04110 1.0000 527 pnr-AT302_14885|K04110 1.0000 524
pol-Bpro_1624|K04110 1.0000 526 poo-F7R28_12890|K04110 1.0000 526
ppul-RO07_00960|K04110 1.0000 532 pspw-BJG93_02470|K04110 1.0000 533
pts-CUJ90_12230|K04110 1.0000 530 ptx-ABW99_07645|K04110 1.0000 528
pud-G9Q38_06750|K04110 1.0000 519 reu-Reut_A1327|K04110 1.0000 553
rfr-Rfer_0216|K04110 1.0000 532 rhf-EUB48_04930|K04110 1.0000 542
rme-Rmet_1224|K04110 1.0000 549 rpa-RPA0661|K04110 1.0000 524
rpc-RPC_1025|K04110 1.0000 524 rta-Rta_22340|K04110 1.0000 524
snn-EWH46_00425|K04110 1.0000 537 tak-Tharo_1132|K04110 1.0000 527
tak-Tharo_1138|K04110 1.0000 532 thi-THI_0472|K04110 1.0000 528
this-HZT40_02665|K04110 1.0000 526 tmz-Tmz1t_3136|K04110 1.0000 528
vbo-CKY39_00520|K04110 1.0000 517 vei-Veis_0730|K04110 1.0000 519
vff-VITFI_CDS1599|K04110 1.0000 531
********************************************************************************
********************************************************************************
COMMAND LINE SUMMARY
********************************************************************************
This information can also be useful in the event you wish to report a
problem with the MEME software.
command: meme /hd1/rmaria/CAMILA/ARQ_BENZOYL/ALINEAMIENTOS/MEME-MAST/MEME_MAS_LONGITUD/fasta_orgskegg.cdhit -protein -oc . -mod zoops -nmotifs 8 -minw 6 -maxw 30 -markov_order 0
model: mod= zoops nmotifs= 8 evt= inf
objective function: em= E-value of product of p-values
starts= E-value of product of p-values
width: minw= 6 maxw= 30
nsites: minsites= 2 maxsites= 69 wnsites= 0.8
theta: spmap= pam spfuzz= 120
em: prior= megap b= 183055 maxiter= 50
distance= 1e-05
trim: wg= 11 ws= 1 endgaps= yes
data: n= 36615 N= 69
sample: seed= 0 hsfrac= 0
searchsize= 36615 norand= no csites= 1000
Dirichlet mixture priors file: prior30.plib
Letter frequencies in dataset:
A 0.126 C 0.0105 D 0.0543 E 0.056 F 0.0391 G 0.087 H 0.0236 I 0.0345 K 0.0374
L 0.102 M 0.0212 N 0.0205 P 0.0631 Q 0.0281 R 0.0613 S 0.0518 T 0.0595 V 0.0748
W 0.0108 Y 0.0383
Background letter frequencies (from file dataset with add-one prior applied):
A 0.126 C 0.0105 D 0.0543 E 0.056 F 0.0391 G 0.087 H 0.0236 I 0.0345 K 0.0374
L 0.102 M 0.0212 N 0.0205 P 0.0631 Q 0.0281 R 0.0614 S 0.0518 T 0.0595 V 0.0748
W 0.0108 Y 0.0383
Background model order: 0
********************************************************************************
********************************************************************************
MOTIF FWLYSSGSTGKPKGTVHTHGNLYWTAELYA MEME-1
********************************************************************************
--------------------------------------------------------------------------------
--------------------------------------------------------------------------------
Simplified A ::::::::::1:::1::::4:::::9:::5
pos.-specific C ::::::::::::::::::::::::::::::
probability D ::::::::::::::::::::::::::1:::
matrix E ::::::::::::::::::::::::::8:::
F a:::::::::::::::::::::1:::::::
G ::::::a::a:::a:::::4:::::::::5
H ::::::::::::::::a:8::::3::::::
I :::::::::::::::::1::::1:::::::
K ::::::::::4:a:::::::::::::::::
L ::a::::::::::::1:::::7:::::a::
M ::::::::::::::::::::::::::::::
N ::::::::::::::::::::9:::::::::
P :::::::::::a:::::::::3::::::::
Q ::::::::::1:::::::2::::1::::::
R ::::::::::3:::::::::::::::::::
S ::::aa:a:::::::::2:11:::::::::
T ::::::::a:::::7::7::::::a:::::
V ::::::::::::::29::::::::::::::
W :a::::::::::::::::::::26::::::
Y :::a::::::::::::::::::6:::::a:
bits 6.6 *
5.9 *
5.3 * *
4.6 ** * * * * * * *
Relative 3.9 ** *** ** ** * * * ** *
Entropy 3.3 ********** *** ** * * *** ***
(113.0 bits) 2.6 ******************* *********
2.0 ******************************
1.3 ******************************
0.7 ******************************
0.0 ------------------------------
Multilevel FWLYSSGSTGKPKGTVHTHGNLYWTAELYA
consensus R V S A P H G
sequence
--------------------------------------------------------------------------------
--------------------------------------------------------------------------------
--------------------------------------------------------------------------------
Sequence name Start P-value Site
------------- ----- --------- ------------------------------
vbo-CKY39_00520|K04110 173 5.77e-39 PAPTASDDLG FWLYSSGSTGKPKGTVHTHANLWWTAELYG KPVLGLTEGD
ptx-ABW99_07645|K04110 185 1.64e-38 AVDTSADDIA FWLYSSGSTGKPKGTVHTHANLYWTAELYA KPLLGITESD
pts-CUJ90_12230|K04110 187 1.64e-38 SAATGCDDIA FWLYSSGSTGKPKGTVHTHANLYWTAELYA KPILGIVEND
pspw-BJG93_02470|K04110 186 1.64e-38 GCASNADDIA FWLYSSGSTGKPKGTVHTHANLYWTAELYA KPVLGIVERD
bxe-Bxe_A1419|K04110 187 1.64e-38 AAATGCDDIA FWLYSSGSTGKPKGTVHTHANLYWTAELYA KPILGIAEND
bpy-Bphyt_2700|K04110 187 1.64e-38 AAATGCDDIA FWLYSSGSTGKPKGTVHTHANLYWTAELYA KPILGIAESD
bgf-BC1003_1063|K04110 195 1.64e-38 HAATGCDDIA FWLYSSGSTGKPKGTVHTHANLYWTAELYA KPVLGIVESD
bcai-K788_0006461|K04110 187 1.64e-38 PNACSGDDIA FWLYSSGSTGKPKGTVHTHANLYWTAELYA KPILGISERD
ccro-CMC5_025720|K04110 173 2.65e-38 PADTHVDDIA FWLYSSGSTGRPKGTVHTHGNLYWTAELYA KPILGIRETD
this-HZT40_02665|K04110 177 5.45e-38 AVATCGDDPG FWLYSSGSTGRPKGTVHTHANPYWTAELYG KRTLGVREED
vff-VITFI_CDS1599|K04110 178 1.20e-37 PAATGADAPG FWLYSSGSTGRPKGTVHSHGNPYWTAELYG KGVLGLTEND
snn-EWH46_00425|K04110 180 1.20e-37 AAATGPDAPG FWLYSSGSTGRPKGTVHSHGNPYWTAELYG RAVLGLREDD
lch-Lcho_3655|K04110 182 2.50e-37 PATTARDDAG FWLYSSGSTGRPKGTVHSHANPYWTAELYG KGVLALREDD
drg-H9K76_04160|K04110 174 2.50e-37 PARTMGDDPG FWLYSSGSTGKPKGTVHTQANPYWTAELYG KAVLGLRESD
dih-G7047_17790|K04110 174 2.50e-37 PARTMGDDPG FWLYSSGSTGKPKGTVHTQANPYWTAELYG KAILGLTESD
daer-H9K75_07735|K04110 173 2.50e-37 PARTMGDDPG FWLYSSGSTGKPKGTVHTQANPYWTAELYG KAILNLQERD
pmeg-FNZ07_26495|K04110 188 4.79e-37 ATSSGADDIA FWLYSSGSTGKPKGTVHTHANLYWTAQLYA KPILGIGEHD
vei-Veis_0730|K04110 172 5.67e-37 PADTGADEPG FWLYSSGSTGKPKGTVHSHGNLWWTAQLYG KAVLGLTDED
bhz-ACR54_04089|K04110 170 5.67e-37 AARTLADEIA FWLYSSGSTGKPKGVVHTHGNLWHTAELYA KPVLGIREDD
bgm-CAL15_08690|K04110 171 5.67e-37 AVRTLADEIA FWLYSSGSTGKPKGVVHTHGNLWHTAELYA KPVLGIREDD
bfz-BAU07_21260|K04110 171 5.67e-37 AIRTLADEMA FWLYSSGSTGKPKGVVHTHGNLWHTAELYA KPVLGIREDD
bbro-BAU06_05165|K04110 172 5.67e-37 PVRTLADEMA FWLYSSGSTGKPKGVVHTHGNLWHTAELYA KPVLGIREDD
asw-CVS48_13515|K04110 191 5.67e-37 AVRTLSDEIA FWLYSSGSTGKPKGVVHTHGNLWHTAELYA KPVLGIREDD
ais-BUW96_14000|K04110 171 5.67e-37 AARTLSDEIA FWLYSSGSTGKPKGVVHTHGNLWHTAELYA KPVLGIREDD
adt-APT56_22200|K04110 171 5.67e-37 AARTLSDEIA FWLYSSGSTGKPKGVVHTHGNLWHTAELYA KPVLGIREDD
dts-BI380_22110|K04110 173 1.01e-36 PAPTLGDDPG FWLYSSGSTGKPKGAVHTHANPYWTAELYG GPVLGLGEGD
ctt-CtCNB1_0097|K04110 175 1.01e-36 AARTMGDDPG FWLYSSGSTGKPKGAVHTHANPYWTAELYG KPVLGLNEND
pna-Pnap_2948|K04110 182 1.16e-36 PASTCPDDPG FWLYSSGSTGKPKGTLHTHANPYWTAELYG KPVLGISEHD
ppul-RO07_00960|K04110 186 1.34e-36 PVDTSADDIA FWLYSSGSTGKPKGTVHTHANLYWTAETYA RHVLGIREDD
hyb-Q5W_16405|K04110 175 1.79e-36 PCDTHAEEPA FWLYSSGSTGAPKGTVHTQGNLYWTAELYG KGVLKMREDD
lih-L63ED372_02250|K0411 175 2.06e-36 PAQTLADEPA FWLYSSGSTGQPKGTVHSQGNLYWTAELYG KGVLNLQESD
cdn-BN940_14776|K04110 172 2.38e-36 AADTQADEIA FWLYSSGSTGQPKGVVHTHGNLWHTAELYG KPILGVREDD
rpc-RPC_1025|K04110 177 4.07e-36 PAATHADDPA FWLYSSGSTGRPKGVVHTQANPYWTAELYA RNTLQLQESD
rfr-Rfer_0216|K04110 183 4.07e-36 PAATSPDDPG FWLYSSGSTGRPKGAVHSHGNPYWTAELYG KAVLSLTERD
pol-Bpro_1624|K04110 178 4.63e-36 PAGTSPDDPG FWLYSSGSTGRPKGTLHSHGNPYWTAELYG TPVLGLTEQD
brh-RBRH_00494|K04110 211 6.69e-36 PIRSSRDDIA FWLYSSGSTGKLKGTVHTHANLYWTAELYG KSVLAINEHD
ack-C380_20140|K04110 173 6.69e-36 PARTGPDEPG FWLYSSGSTGKPKGTVHTQGSLWWTAELYG KAVLGLTDKD
rpa-RPA0661|K04110 177 7.61e-36 PAATQADDPA FWLYSSGSTGRPKGVVHTHANPYWTSELYG RNTLHLREDD
bpt-Bpet3574|K04110 171 9.75e-36 AVRTLADEIA FWLYSSGSTGKPKGVVHTHGNLWHTVELYA KPVLGIREDD
rme-Rmet_1224|K04110 199 1.60e-35 SVATGPDDMA FWLYSSGSTGRPKGTVHTHGNLFHTADLYA RRVLGIREDD
reu-Reut_A1327|K04110 196 1.60e-35 VVDTGPDDMA FWLYSSGSTGRPKGTVHTHGNLFHTADLYA RRVLGMREDD
pnr-AT302_14885|K04110 181 1.60e-35 PADTAGDDIA FWLYSSGSTGKPKGTVHTHANLYWTVETYG RNVLGIREED
cpau-EHF44_15385|K04110 208 1.60e-35 VAPTGPDDMA FWLYSSGSTGRPKGTVHTHGNLFHTADLYA RRVLGLRDDD
cnc-CNE_1c14400|K04110 199 1.60e-35 TVRSGPEDMA FWLYSSGSTGRPKGTVHTHGNLFHTADLYA RQVLGIREDD
cgd-CR3_1586|K04110 183 1.60e-35 AAATGPDHMA FWLYSSGSTGRPKGTVHTHGNLFHTADLYA RQVLGLREDD
ccup-BKK81_12740|K04110 183 1.60e-35 AAATGPDDIA FWLYSSGSTGRPKGTVHTHGNLFHTADLYA RQVLGLREDD
cbw-RR42_m1521|K04110 199 1.60e-35 AAATRPDDIA FWLYSSGSTGRPKGTVHTHGNLFHTADLYA RQVLGLREDD
rhf-EUB48_04930|K04110 188 1.80e-35 PAATGPDDPG FWLYSSGSTGRPKGTVHSHANAYWTAELYG KAVLGLAESD
cti-RALTA_A1325|K04110 186 2.56e-35 AASTGPDDMA FWLYSSGSTGRPKGTVHTHANLFHTADLYA RQVLGIREDD
hyr-BSY239_631|K04110 173 8.93e-35 AADTHGDEPA FWLFSSGSTGAPKGTVHTQANLYWTAELYG KAVLGLRESD
cbw-RR42_s3017|K04110 178 1.11e-34 PASTSPDDPG FWLYSSGSTGRPKGVLHSQGNPYWTAELYA KPVLSLGEAD
pud-G9Q38_06750|K04110 172 1.24e-34 PVHTKADEIA FWLYSSGSTGQPKGVVHSHGNLWYTAELYG KPVLGIREDD
tmz-Tmz1t_3136|K04110 183 1.54e-34 AAPTRATDPC FWLYSSGSTGAPKGTVHIHSNLIHTAELYG QEVLGIREQD
cgd-CR3_3376|K04110 199 1.71e-34 AAATGPDDPG FWLYSSGSTGRPKGVLHSQANPYWTAELYA KPILGLTEHD
ccup-BKK81_26760|K04110 184 1.71e-34 PAATGPDDPG FWLYSSGSTGRPKAAVHSHGNPYWTAELYG GPVLGLREQD
cti-RALTA_B1617|K04110 181 2.36e-34 PAATGCDDPG FWLYSSGSTGQPKGVVHSHGNPYWTAALYA GPVLGLREQD
thi-THI_0472|K04110 178 2.92e-34 PAGTGPDDPA FWLYSSGSTGRPKGAVHSQANPYWTIELYG KAVLGLCEDD
lim-L103DPR2_00827|K0411 175 5.46e-34 PAETHADEPA FWLFSSGSTGNPKGTVHTQGNLYWTAQLYG KGVLALTSND
hyl-LPB072_05870|K04110 175 1.01e-33 CAHTHGDEPA FWLYSSGSTGAPKGTVHTQTSLYWTAELYG KGVLDLRESD
cnc-CNE_2c18780|K04110 181 1.01e-33 PAATSPDDPG FWLYSSGSTGQPKGVVHSHGNPYWTVSLYA GPVLGLQEQD
cbaa-SRAA_0581|K04110 178 1.36e-33 PAATSPDDPA FWLYSSGSTGRPKAALHTHANPYWTAELYG KRVLGLRAND
aka-TKWG_07570|K04110 174 2.24e-33 PCSTKADEPA FWLYSSGSTGKPKGTVHSHANPYWTIRYYA QDLLRLTESD
tak-Tharo_1138|K04110 185 4.01e-33 AAPTVADDAC FWLYSSGSTGAPKGTVHIHSSLIHTAELYA RPVLGIREDD
azi-AzCIB_4632|K04110 240 1.14e-32 AVATTCDDPC FWLYSSGSTGAPKGTVHLHSSLIHTAELYA KPILGIREDD
tak-Tharo_1132|K04110 183 1.25e-32 AAPTRPDDHC FWLYSSGSTGAPKGTVHIHSDLIHTAELYA RPILGIREGD
aoa-dqs_3186|K04110 185 1.66e-32 AAPTLADDAC FWLYSSGSTGAPKGTVHIHSSLIQTAELYA RPVIGINEHD
rta-Rta_22340|K04110 181 4.13e-32 VAATCADEAC FWLYSSGSTGAPKGTVHLHSHLIQTAELYG RAVLGIREDD
eba-ebA2757|K04110 186 6.16e-31 TAPTTCDEPC FWLYSSGSTGAPKGTVHVHSSLIQTYELYA KPILGIREDD
poo-F7R28_12890|K04110 184 8.62e-31 IANTCADDAC FWLYSSGSTGTPKGTVHLHSHLVQTAELYG RGVLGIRESD
--------------------------------------------------------------------------------
--------------------------------------------------------------------------------
--------------------------------------------------------------------------------
SEQUENCE NAME POSITION P-VALUE MOTIF DIAGRAM
------------- ---------------- -------------
vbo-CKY39_00520|K04110 5.8e-39 172_[1]_315
ptx-ABW99_07645|K04110 1.6e-38 184_[1]_314
pts-CUJ90_12230|K04110 1.6e-38 186_[1]_314
pspw-BJG93_02470|K04110 1.6e-38 185_[1]_318
bxe-Bxe_A1419|K04110 1.6e-38 186_[1]_314
bpy-Bphyt_2700|K04110 1.6e-38 186_[1]_314
bgf-BC1003_1063|K04110 1.6e-38 194_[1]_314
bcai-K788_0006461|K04110 1.6e-38 186_[1]_316
ccro-CMC5_025720|K04110 2.7e-38 172_[1]_315
this-HZT40_02665|K04110 5.4e-38 176_[1]_320
vff-VITFI_CDS1599|K04110 1.2e-37 177_[1]_324
snn-EWH46_00425|K04110 1.2e-37 179_[1]_328
lch-Lcho_3655|K04110 2.5e-37 181_[1]_320
drg-H9K76_04160|K04110 2.5e-37 173_[1]_313
dih-G7047_17790|K04110 2.5e-37 173_[1]_313
daer-H9K75_07735|K04110 2.5e-37 172_[1]_313
pmeg-FNZ07_26495|K04110 4.8e-37 187_[1]_314
vei-Veis_0730|K04110 5.7e-37 171_[1]_318
bhz-ACR54_04089|K04110 5.7e-37 169_[1]_319
bgm-CAL15_08690|K04110 5.7e-37 170_[1]_319
bfz-BAU07_21260|K04110 5.7e-37 170_[1]_318
bbro-BAU06_05165|K04110 5.7e-37 171_[1]_318
asw-CVS48_13515|K04110 5.7e-37 190_[1]_319
ais-BUW96_14000|K04110 5.7e-37 170_[1]_319
adt-APT56_22200|K04110 5.7e-37 170_[1]_319
dts-BI380_22110|K04110 1e-36 172_[1]_328
ctt-CtCNB1_0097|K04110 1e-36 174_[1]_317
pna-Pnap_2948|K04110 1.2e-36 181_[1]_316
ppul-RO07_00960|K04110 1.3e-36 185_[1]_317
hyb-Q5W_16405|K04110 1.8e-36 174_[1]_321
lih-L63ED372_02250|K0411 2.1e-36 174_[1]_317
cdn-BN940_14776|K04110 2.4e-36 171_[1]_320
rpc-RPC_1025|K04110 4.1e-36 176_[1]_318
rfr-Rfer_0216|K04110 4.1e-36 182_[1]_320
pol-Bpro_1624|K04110 4.6e-36 177_[1]_319
brh-RBRH_00494|K04110 6.7e-36 210_[1]_314
ack-C380_20140|K04110 6.7e-36 172_[1]_315
rpa-RPA0661|K04110 7.6e-36 176_[1]_318
bpt-Bpet3574|K04110 9.8e-36 170_[1]_319
rme-Rmet_1224|K04110 1.6e-35 198_[1]_321
reu-Reut_A1327|K04110 1.6e-35 195_[1]_328
pnr-AT302_14885|K04110 1.6e-35 180_[1]_314
cpau-EHF44_15385|K04110 1.6e-35 207_[1]_321
cnc-CNE_1c14400|K04110 1.6e-35 198_[1]_323
cgd-CR3_1586|K04110 1.6e-35 182_[1]_335
ccup-BKK81_12740|K04110 1.6e-35 182_[1]_328
cbw-RR42_m1521|K04110 1.6e-35 198_[1]_338
rhf-EUB48_04930|K04110 1.8e-35 187_[1]_325
cti-RALTA_A1325|K04110 2.6e-35 185_[1]_320
hyr-BSY239_631|K04110 8.9e-35 172_[1]_316
cbw-RR42_s3017|K04110 1.1e-34 177_[1]_316
pud-G9Q38_06750|K04110 1.2e-34 171_[1]_318
tmz-Tmz1t_3136|K04110 1.5e-34 182_[1]_316
cgd-CR3_3376|K04110 1.7e-34 198_[1]_349
ccup-BKK81_26760|K04110 1.7e-34 183_[1]_316
cti-RALTA_B1617|K04110 2.4e-34 180_[1]_324
thi-THI_0472|K04110 2.9e-34 177_[1]_321
lim-L103DPR2_00827|K0411 5.5e-34 174_[1]_317
hyl-LPB072_05870|K04110 1e-33 174_[1]_320
cnc-CNE_2c18780|K04110 1e-33 180_[1]_324
cbaa-SRAA_0581|K04110 1.4e-33 177_[1]_321
aka-TKWG_07570|K04110 2.2e-33 173_[1]_321
tak-Tharo_1138|K04110 4e-33 184_[1]_318
azi-AzCIB_4632|K04110 1.1e-32 239_[1]_318
tak-Tharo_1132|K04110 1.3e-32 182_[1]_315
aoa-dqs_3186|K04110 1.7e-32 184_[1]_318
rta-Rta_22340|K04110 4.1e-32 180_[1]_314
eba-ebA2757|K04110 6.2e-31 185_[1]_319
poo-F7R28_12890|K04110 8.6e-31 183_[1]_313
--------------------------------------------------------------------------------
--------------------------------------------------------------------------------
--------------------------------------------------------------------------------
BL MOTIF FWLYSSGSTGKPKGTVHTHGNLYWTAELYA width=30 seqs=69
vbo-CKY39_00520|K04110 ( 173) FWLYSSGSTGKPKGTVHTHANLWWTAELYG 1
ptx-ABW99_07645|K04110 ( 185) FWLYSSGSTGKPKGTVHTHANLYWTAELYA 1
pts-CUJ90_12230|K04110 ( 187) FWLYSSGSTGKPKGTVHTHANLYWTAELYA 1
pspw-BJG93_02470|K04110 ( 186) FWLYSSGSTGKPKGTVHTHANLYWTAELYA 1
bxe-Bxe_A1419|K04110 ( 187) FWLYSSGSTGKPKGTVHTHANLYWTAELYA 1
bpy-Bphyt_2700|K04110 ( 187) FWLYSSGSTGKPKGTVHTHANLYWTAELYA 1
bgf-BC1003_1063|K04110 ( 195) FWLYSSGSTGKPKGTVHTHANLYWTAELYA 1
bcai-K788_0006461|K04110 ( 187) FWLYSSGSTGKPKGTVHTHANLYWTAELYA 1
ccro-CMC5_025720|K04110 ( 173) FWLYSSGSTGRPKGTVHTHGNLYWTAELYA 1
this-HZT40_02665|K04110 ( 177) FWLYSSGSTGRPKGTVHTHANPYWTAELYG 1
vff-VITFI_CDS1599|K04110 ( 178) FWLYSSGSTGRPKGTVHSHGNPYWTAELYG 1
snn-EWH46_00425|K04110 ( 180) FWLYSSGSTGRPKGTVHSHGNPYWTAELYG 1
lch-Lcho_3655|K04110 ( 182) FWLYSSGSTGRPKGTVHSHANPYWTAELYG 1
drg-H9K76_04160|K04110 ( 174) FWLYSSGSTGKPKGTVHTQANPYWTAELYG 1
dih-G7047_17790|K04110 ( 174) FWLYSSGSTGKPKGTVHTQANPYWTAELYG 1
daer-H9K75_07735|K04110 ( 173) FWLYSSGSTGKPKGTVHTQANPYWTAELYG 1
pmeg-FNZ07_26495|K04110 ( 188) FWLYSSGSTGKPKGTVHTHANLYWTAQLYA 1
vei-Veis_0730|K04110 ( 172) FWLYSSGSTGKPKGTVHSHGNLWWTAQLYG 1
bhz-ACR54_04089|K04110 ( 170) FWLYSSGSTGKPKGVVHTHGNLWHTAELYA 1
bgm-CAL15_08690|K04110 ( 171) FWLYSSGSTGKPKGVVHTHGNLWHTAELYA 1
bfz-BAU07_21260|K04110 ( 171) FWLYSSGSTGKPKGVVHTHGNLWHTAELYA 1
bbro-BAU06_05165|K04110 ( 172) FWLYSSGSTGKPKGVVHTHGNLWHTAELYA 1
asw-CVS48_13515|K04110 ( 191) FWLYSSGSTGKPKGVVHTHGNLWHTAELYA 1
ais-BUW96_14000|K04110 ( 171) FWLYSSGSTGKPKGVVHTHGNLWHTAELYA 1
adt-APT56_22200|K04110 ( 171) FWLYSSGSTGKPKGVVHTHGNLWHTAELYA 1
dts-BI380_22110|K04110 ( 173) FWLYSSGSTGKPKGAVHTHANPYWTAELYG 1
ctt-CtCNB1_0097|K04110 ( 175) FWLYSSGSTGKPKGAVHTHANPYWTAELYG 1
pna-Pnap_2948|K04110 ( 182) FWLYSSGSTGKPKGTLHTHANPYWTAELYG 1
ppul-RO07_00960|K04110 ( 186) FWLYSSGSTGKPKGTVHTHANLYWTAETYA 1
hyb-Q5W_16405|K04110 ( 175) FWLYSSGSTGAPKGTVHTQGNLYWTAELYG 1
lih-L63ED372_02250|K0411 ( 175) FWLYSSGSTGQPKGTVHSQGNLYWTAELYG 1
cdn-BN940_14776|K04110 ( 172) FWLYSSGSTGQPKGVVHTHGNLWHTAELYG 1
rpc-RPC_1025|K04110 ( 177) FWLYSSGSTGRPKGVVHTQANPYWTAELYA 1
rfr-Rfer_0216|K04110 ( 183) FWLYSSGSTGRPKGAVHSHGNPYWTAELYG 1
pol-Bpro_1624|K04110 ( 178) FWLYSSGSTGRPKGTLHSHGNPYWTAELYG 1
brh-RBRH_00494|K04110 ( 211) FWLYSSGSTGKLKGTVHTHANLYWTAELYG 1
ack-C380_20140|K04110 ( 173) FWLYSSGSTGKPKGTVHTQGSLWWTAELYG 1
rpa-RPA0661|K04110 ( 177) FWLYSSGSTGRPKGVVHTHANPYWTSELYG 1
bpt-Bpet3574|K04110 ( 171) FWLYSSGSTGKPKGVVHTHGNLWHTVELYA 1
rme-Rmet_1224|K04110 ( 199) FWLYSSGSTGRPKGTVHTHGNLFHTADLYA 1
reu-Reut_A1327|K04110 ( 196) FWLYSSGSTGRPKGTVHTHGNLFHTADLYA 1
pnr-AT302_14885|K04110 ( 181) FWLYSSGSTGKPKGTVHTHANLYWTVETYG 1
cpau-EHF44_15385|K04110 ( 208) FWLYSSGSTGRPKGTVHTHGNLFHTADLYA 1
cnc-CNE_1c14400|K04110 ( 199) FWLYSSGSTGRPKGTVHTHGNLFHTADLYA 1
cgd-CR3_1586|K04110 ( 183) FWLYSSGSTGRPKGTVHTHGNLFHTADLYA 1
ccup-BKK81_12740|K04110 ( 183) FWLYSSGSTGRPKGTVHTHGNLFHTADLYA 1
cbw-RR42_m1521|K04110 ( 199) FWLYSSGSTGRPKGTVHTHGNLFHTADLYA 1
rhf-EUB48_04930|K04110 ( 188) FWLYSSGSTGRPKGTVHSHANAYWTAELYG 1
cti-RALTA_A1325|K04110 ( 186) FWLYSSGSTGRPKGTVHTHANLFHTADLYA 1
hyr-BSY239_631|K04110 ( 173) FWLFSSGSTGAPKGTVHTQANLYWTAELYG 1
cbw-RR42_s3017|K04110 ( 178) FWLYSSGSTGRPKGVLHSQGNPYWTAELYA 1
pud-G9Q38_06750|K04110 ( 172) FWLYSSGSTGQPKGVVHSHGNLWYTAELYG 1
tmz-Tmz1t_3136|K04110 ( 183) FWLYSSGSTGAPKGTVHIHSNLIHTAELYG 1
cgd-CR3_3376|K04110 ( 199) FWLYSSGSTGRPKGVLHSQANPYWTAELYA 1
ccup-BKK81_26760|K04110 ( 184) FWLYSSGSTGRPKAAVHSHGNPYWTAELYG 1
cti-RALTA_B1617|K04110 ( 181) FWLYSSGSTGQPKGVVHSHGNPYWTAALYA 1
thi-THI_0472|K04110 ( 178) FWLYSSGSTGRPKGAVHSQANPYWTIELYG 1
lim-L103DPR2_00827|K0411 ( 175) FWLFSSGSTGNPKGTVHTQGNLYWTAQLYG 1
hyl-LPB072_05870|K04110 ( 175) FWLYSSGSTGAPKGTVHTQTSLYWTAELYG 1
cnc-CNE_2c18780|K04110 ( 181) FWLYSSGSTGQPKGVVHSHGNPYWTVSLYA 1
cbaa-SRAA_0581|K04110 ( 178) FWLYSSGSTGRPKAALHTHANPYWTAELYG 1
aka-TKWG_07570|K04110 ( 174) FWLYSSGSTGKPKGTVHSHANPYWTIRYYA 1
tak-Tharo_1138|K04110 ( 185) FWLYSSGSTGAPKGTVHIHSSLIHTAELYA 1
azi-AzCIB_4632|K04110 ( 240) FWLYSSGSTGAPKGTVHLHSSLIHTAELYA 1
tak-Tharo_1132|K04110 ( 183) FWLYSSGSTGAPKGTVHIHSDLIHTAELYA 1
aoa-dqs_3186|K04110 ( 185) FWLYSSGSTGAPKGTVHIHSSLIQTAELYA 1
rta-Rta_22340|K04110 ( 181) FWLYSSGSTGAPKGTVHLHSHLIQTAELYG 1
eba-ebA2757|K04110 ( 186) FWLYSSGSTGAPKGTVHVHSSLIQTYELYA 1
poo-F7R28_12890|K04110 ( 184) FWLYSSGSTGTPKGTVHLHSHLVQTAELYG 1
//
--------------------------------------------------------------------------------
--------------------------------------------------------------------------------
--------------------------------------------------------------------------------
log-odds matrix: alength= 20 w= 30 n= 34610 bayes= 8.9675 E= 1.6e-1883
-1039 -763 -907 -988 467 -872 -813 -928 -909 -938 -942 -814 -902 -878 -935 -905 -950 -1012 -751 -733
-1030 -759 -895 -968 -821 -865 -839 -950 -891 -933 -942 -806 -897 -865 -920 -900 -940 -1010 653 -845
-1005 -746 -915 -988 -747 -877 -849 -669 -911 329 -658 -828 -902 -863 -935 -914 -918 -841 -783 -884
-864 -583 -827 -821 -21 -842 -444 -610 -716 -640 -603 -564 -835 -628 -742 -692 -750 -711 -334 464
-914 -737 -905 -987 -932 -845 -855 -980 -913 -995 -993 -811 -893 -881 -939 427 -901 -1007 -829 -943
-914 -737 -905 -987 -932 -845 -855 -980 -913 -995 -993 -811 -893 -881 -939 427 -901 -1007 -829 -943
-925 -747 -851 -925 -917 352 -828 -948 -852 -982 -955 -740 -885 -853 -897 -825 -911 -1000 -809 -921
-914 -737 -905 -987 -932 -845 -855 -980 -913 -995 -993 -811 -893 -881 -939 427 -901 -1007 -829 -943
-993 -763 -909 -994 -936 -864 -857 -983 -917 -1000 -1007 -821 -902 -889 -943 -872 407 -1034 -830 -946
-925 -747 -851 -925 -917 352 -828 -948 -852 -982 -955 -740 -885 -853 -897 -825 -911 -1000 -809 -921
15 -562 -650 -480 -733 -658 -417 -560 347 -612 -514 -41 -683 138 242 -501 -195 -624 -584 -616
-748 -673 -773 -769 -810 -786 -735 -763 -697 -280 -783 -673 396 -685 -786 -668 -741 -818 -773 -850
-956 -730 -877 -913 -912 -852 -807 -873 474 -950 -905 -742 -875 -809 -667 -859 -883 -983 -794 -908
-214 -427 -468 -520 -630 345 -515 -568 -454 -694 -550 -314 -616 -503 -534 -389 -536 -602 -530 -616
-48 -379 -779 -765 -704 -549 -728 -443 -720 -676 -591 -541 -679 -639 -758 -386 349 161 -721 -784
-698 -486 -894 -862 -570 -887 -867 -231 -805 -45 -440 -726 -878 -793 -907 -776 -621 361 -743 -752
-1059 -780 -911 -1000 -931 -874 540 -1005 -922 -1006 -1028 -832 -907 -896 -947 -925 -966 -1068 -829 -934
-496 -316 -533 -552 -528 -618 -491 59 -418 -139 -367 -248 -590 -400 -510 203 346 -216 -511 -590
-1020 -766 -888 -967 -858 -865 510 -974 -878 -980 -977 -767 -899 274 -908 -884 -936 -1035 -796 -825
173 -369 -775 -762 -738 235 -720 -672 -730 -771 -644 -539 -662 -632 -754 118 -188 -602 -719 -796
-512 -311 -182 -439 -441 -445 -9 -328 -314 -504 -387 539 -490 -279 -436 12 -329 -466 -369 -438
-298 -529 -877 -882 -577 -706 -787 -475 -825 270 -466 -691 232 -731 -851 -574 -658 -621 -684 -761
-853 -572 -821 -811 161 -839 -431 153 -706 -622 -586 -553 -830 -617 -732 -682 -739 -234 410 391
-855 -575 -819 -811 -274 -838 366 -600 -701 -631 -594 -553 -831 102 -730 -683 -741 -701 582 -77
-993 -763 -909 -994 -936 -864 -857 -983 -917 -1000 -1007 -821 -902 -889 -943 -872 407 -1034 -830 -946
275 -124 -485 -429 -416 -329 -446 -50 -381 -417 -306 -331 -574 -389 -464 -89 -322 -81 -410 -175
-292 -797 111 380 -819 -639 -536 -611 -365 -688 -580 -393 -606 68 -205 -175 -544 -625 -785 -738
-687 -484 -790 -707 -373 -793 -606 -281 -634 320 -257 -601 -728 -553 -674 -645 -110 -449 -490 -139
-1033 -754 -904 -978 -651 -872 -748 -905 -894 -921 -912 -787 -901 -851 -919 -890 -936 -987 -668 470
208 -441 -818 -822 -793 240 -764 -740 -783 -830 -714 -604 -722 -694 -807 -448 -563 -676 -756 -842
--------------------------------------------------------------------------------
--------------------------------------------------------------------------------
--------------------------------------------------------------------------------
letter-probability matrix: alength= 20 w= 30 nsites= 69 E= 1.6e-1883
0.000000 0.000000 0.000000 0.000000 1.000000 0.000000 0.000000 0.000000 0.000000 0.000000 0.000000 0.000000 0.000000 0.000000 0.000000 0.000000 0.000000 0.000000 0.000000 0.000000
0.000000 0.000000 0.000000 0.000000 0.000000 0.000000 0.000000 0.000000 0.000000 0.000000 0.000000 0.000000 0.000000 0.000000 0.000000 0.000000 0.000000 0.000000 1.000000 0.000000
0.000000 0.000000 0.000000 0.000000 0.000000 0.000000 0.000000 0.000000 0.000000 1.000000 0.000000 0.000000 0.000000 0.000000 0.000000 0.000000 0.000000 0.000000 0.000000 0.000000
0.000000 0.000000 0.000000 0.000000 0.028986 0.000000 0.000000 0.000000 0.000000 0.000000 0.000000 0.000000 0.000000 0.000000 0.000000 0.000000 0.000000 0.000000 0.000000 0.971014
0.000000 0.000000 0.000000 0.000000 0.000000 0.000000 0.000000 0.000000 0.000000 0.000000 0.000000 0.000000 0.000000 0.000000 0.000000 1.000000 0.000000 0.000000 0.000000 0.000000
0.000000 0.000000 0.000000 0.000000 0.000000 0.000000 0.000000 0.000000 0.000000 0.000000 0.000000 0.000000 0.000000 0.000000 0.000000 1.000000 0.000000 0.000000 0.000000 0.000000
0.000000 0.000000 0.000000 0.000000 0.000000 1.000000 0.000000 0.000000 0.000000 0.000000 0.000000 0.000000 0.000000 0.000000 0.000000 0.000000 0.000000 0.000000 0.000000 0.000000
0.000000 0.000000 0.000000 0.000000 0.000000 0.000000 0.000000 0.000000 0.000000 0.000000 0.000000 0.000000 0.000000 0.000000 0.000000 1.000000 0.000000 0.000000 0.000000 0.000000
0.000000 0.000000 0.000000 0.000000 0.000000 0.000000 0.000000 0.000000 0.000000 0.000000 0.000000 0.000000 0.000000 0.000000 0.000000 0.000000 1.000000 0.000000 0.000000 0.000000
0.000000 0.000000 0.000000 0.000000 0.000000 1.000000 0.000000 0.000000 0.000000 0.000000 0.000000 0.000000 0.000000 0.000000 0.000000 0.000000 0.000000 0.000000 0.000000 0.000000
0.144928 0.000000 0.000000 0.000000 0.000000 0.000000 0.000000 0.000000 0.420290 0.000000 0.000000 0.014493 0.000000 0.072464 0.333333 0.000000 0.014493 0.000000 0.000000 0.000000
0.000000 0.000000 0.000000 0.000000 0.000000 0.000000 0.000000 0.000000 0.000000 0.014493 0.000000 0.000000 0.985507 0.000000 0.000000 0.000000 0.000000 0.000000 0.000000 0.000000
0.000000 0.000000 0.000000 0.000000 0.000000 0.000000 0.000000 0.000000 1.000000 0.000000 0.000000 0.000000 0.000000 0.000000 0.000000 0.000000 0.000000 0.000000 0.000000 0.000000
0.028986 0.000000 0.000000 0.000000 0.000000 0.971014 0.000000 0.000000 0.000000 0.000000 0.000000 0.000000 0.000000 0.000000 0.000000 0.000000 0.000000 0.000000 0.000000 0.000000
0.086957 0.000000 0.000000 0.000000 0.000000 0.000000 0.000000 0.000000 0.000000 0.000000 0.000000 0.000000 0.000000 0.000000 0.000000 0.000000 0.681159 0.231884 0.000000 0.000000
0.000000 0.000000 0.000000 0.000000 0.000000 0.000000 0.000000 0.000000 0.000000 0.072464 0.000000 0.000000 0.000000 0.000000 0.000000 0.000000 0.000000 0.927536 0.000000 0.000000
0.000000 0.000000 0.000000 0.000000 0.000000 0.000000 1.000000 0.000000 0.000000 0.000000 0.000000 0.000000 0.000000 0.000000 0.000000 0.000000 0.000000 0.000000 0.000000 0.000000
0.000000 0.000000 0.000000 0.000000 0.000000 0.000000 0.000000 0.057971 0.000000 0.043478 0.000000 0.000000 0.000000 0.000000 0.000000 0.231884 0.652174 0.014493 0.000000 0.000000
0.000000 0.000000 0.000000 0.000000 0.000000 0.000000 0.811594 0.000000 0.000000 0.000000 0.000000 0.000000 0.000000 0.188406 0.000000 0.000000 0.000000 0.000000 0.000000 0.000000
0.420290 0.000000 0.000000 0.000000 0.000000 0.449275 0.000000 0.000000 0.000000 0.000000 0.000000 0.000000 0.000000 0.000000 0.000000 0.115942 0.014493 0.000000 0.000000 0.000000
0.000000 0.000000 0.014493 0.000000 0.000000 0.000000 0.028986 0.000000 0.000000 0.000000 0.000000 0.869565 0.000000 0.000000 0.000000 0.086957 0.000000 0.000000 0.000000 0.000000
0.014493 0.000000 0.000000 0.000000 0.000000 0.000000 0.000000 0.000000 0.000000 0.666667 0.000000 0.000000 0.318841 0.000000 0.000000 0.000000 0.000000 0.000000 0.000000 0.000000
0.000000 0.000000 0.000000 0.000000 0.115942 0.000000 0.000000 0.101449 0.000000 0.000000 0.000000 0.000000 0.000000 0.000000 0.000000 0.000000 0.000000 0.014493 0.188406 0.579710
0.000000 0.000000 0.000000 0.000000 0.000000 0.000000 0.304348 0.000000 0.000000 0.000000 0.000000 0.000000 0.000000 0.057971 0.000000 0.000000 0.000000 0.000000 0.623188 0.014493
0.000000 0.000000 0.000000 0.000000 0.000000 0.000000 0.000000 0.000000 0.000000 0.000000 0.000000 0.000000 0.000000 0.000000 0.000000 0.000000 1.000000 0.000000 0.000000 0.000000
0.898551 0.000000 0.000000 0.000000 0.000000 0.000000 0.000000 0.028986 0.000000 0.000000 0.000000 0.000000 0.000000 0.000000 0.000000 0.014493 0.000000 0.043478 0.000000 0.014493
0.014493 0.000000 0.115942 0.797101 0.000000 0.000000 0.000000 0.000000 0.000000 0.000000 0.000000 0.000000 0.000000 0.043478 0.014493 0.014493 0.000000 0.000000 0.000000 0.000000
0.000000 0.000000 0.000000 0.000000 0.000000 0.000000 0.000000 0.000000 0.000000 0.956522 0.000000 0.000000 0.000000 0.000000 0.000000 0.000000 0.028986 0.000000 0.000000 0.014493
0.000000 0.000000 0.000000 0.000000 0.000000 0.000000 0.000000 0.000000 0.000000 0.000000 0.000000 0.000000 0.000000 0.000000 0.000000 0.000000 0.000000 0.000000 0.000000 1.000000
0.536232 0.000000 0.000000 0.000000 0.000000 0.463768 0.000000 0.000000 0.000000 0.000000 0.000000 0.000000 0.000000 0.000000 0.000000 0.000000 0.000000 0.000000 0.000000 0.000000
--------------------------------------------------------------------------------
--------------------------------------------------------------------------------
--------------------------------------------------------------------------------
FWLYSSGSTG[KR]PKG[TV]VH[TS]H[GA]N[LP]Y[WH]TAELY[AG]
--------------------------------------------------------------------------------
Time 20.26 secs.
********************************************************************************
********************************************************************************
MOTIF HFGCEILDGIGSTEMLHIFLSNRPGDVRYG MEME-2
********************************************************************************
--------------------------------------------------------------------------------
--------------------------------------------------------------------------------
Simplified A :::1:::::::::::::::::::2:1::::
pos.-specific C :::6::::::::::::::::::::::::::
probability D ::::5::a::::::::::::::::14::::
matrix E ::::5::::::::a:::::::::::1:1::
F :9::::::::::::::::9:::::::::::
G ::a:::::a:a:::::::::::::8::::a
H 8:::::::::::::::a::::::::::1::
I :::::a3::9:::::::9:1::::::2:::
K ::::::::::::::::::::::::::::::
L ::::::6::1:::::a:::9::1:::1:::
M ::::::::::::::a:::::::::::::::
N :::::::::::::::::::::a::::::::
P :::::::::::::::::::::::7::::::
Q ::::::::::::::::::::::1::2::::
R 1:::::::::::::::::::::8::2:7::
S :::::::::::a::::::::a:::::::::
T ::::::::::::a:::::::::::::::::
V :::2::2::::::::::1::::::::8:::
W ::::::::::::::::::::::::::::::
Y :1::::::::::::::::1:::::::::a:
bits 6.6
5.9
5.3 * * *
4.6 * * * * ** * *
Relative 3.9 ** * * * * **** *** ** *
Entropy 3.3 **** * ************ ** **
(112.9 bits) 2.6 ************************* ****
2.0 ******************************
1.3 ******************************
0.7 ******************************
0.0 ------------------------------
Multilevel HFGCEILDGIGSTEMLHIFLSNRPGDVRYG
consensus VD I A Q
sequence
--------------------------------------------------------------------------------
--------------------------------------------------------------------------------
--------------------------------------------------------------------------------
Sequence name Start P-value Site
------------- ----- --------- ------------------------------
cti-RALTA_B1617|K04110 317 1.49e-40 PADLGERFTA HFGCEIIDGIGSTEMLHIFLSNRPGQVRYG TTGWPVPGYT
cnc-CNE_2c18780|K04110 317 1.49e-40 PADIGQRFTA HFGCEIIDGIGSTEMLHIFLSNRPGQVRYG TTGWPVPGYT
cbw-RR42_s3017|K04110 314 1.49e-40 PADLGERFTA HFGCEIIDGIGSTEMLHIFLSNRPGQVRYG TTGWPVPGYA
ack-C380_20140|K04110 309 8.58e-40 PAEIAQRFKD HFGCDIIDGIGSTEMLHIFLSNRPGDVRYG STGKPVPGYE
reu-Reut_A1327|K04110 332 3.46e-39 PRDIGERFFA HFGCDILDGIGSTEMLHIFLSNRPGDVRYG TTGKPVPGYE
cgd-CR3_1586|K04110 319 3.46e-39 PRDIGERFRA HFGCDILDGIGSTEMLHIFLSNRPGDVRYG TTGKPVPGYE
cbw-RR42_m1521|K04110 335 3.46e-39 PKDIGERFRA HFGCDILDGIGSTEMLHIFLSNRPGDVRYG TTGKPVPGYA
ccup-BKK81_26760|K04110 320 4.12e-39 PGEIGERFTA HFGCEIIDGIGSTEMLHIFLSNRPGRVRYG TTGWPVPGYA
vbo-CKY39_00520|K04110 309 8.05e-39 PGEIAQRFKA HFGCEIIDGIGSTEMLHIFISNRPGDVRYG TTGKPVDGYE
rme-Rmet_1224|K04110 335 1.85e-38 PQDIGNRFLA HFGCDILDGIGSTEMLHIFLSNRPGEVRYG TTGKPVPGYE
cnc-CNE_1c14400|K04110 335 1.85e-38 PRDIGERFLA HFGCDILDGIGSTEMLHIFLSNRPGEVRYG TTGKPVPGYA
cgd-CR3_3376|K04110 335 3.40e-38 PAELGQRFTA HFGCEIIDGIGSTEMLHIYLSNRPGQVRYG TTGWPVPGYT
cti-RALTA_A1325|K04110 322 4.21e-38 PRDIGERFLA HFGCDILDGIGSTEMLHIFLSNRPGAVRYG TTGVPVPGYE
cpau-EHF44_15385|K04110 344 4.21e-38 PRDIGDRFLA HFGCDILDGIGSTEMLHIFLSNRPGAVRYG TTGQPVPGYE
vei-Veis_0730|K04110 308 4.64e-38 PAEIARRFKA HFGCDIIDGIGSTEMLHIYLSNRPGDVRYG TTGKPVAGYD
brh-RBRH_00494|K04110 347 6.80e-38 PKAVGERFSA HFGCEILDGIGSTEMLHIFLSNRPGDVEYG TTGTPVPGYE
poo-F7R28_12890|K04110 320 1.01e-37 PAEIGKKWTA HYGCEILDGIGSTEMLHIFLSNRPGQVRYG TTGQAVPGYA
ptx-ABW99_07645|K04110 321 1.19e-37 PREIGEHFRA HFGCDILDGIGSTEMLHIFLSNRPGDIHYG TTGKPVPGYE
lih-L63ED372_02250|K0411 311 1.40e-37 PRDIAERWTA HFGCEIIDGIGSTEMLHVFLSNRPGDVRYG TTGKAVPGYE
bpt-Bpet3574|K04110 307 4.41e-37 PRDIGERFTR HFGCEILDGIGSTEMLHIFLSNQPGQLRYG TTGKPVPGYE
ccup-BKK81_12740|K04110 319 6.22e-37 PRDIGERFRA RFGCDILDGIGSTEMLHIFLSNRPGEVRYG TTGKPVPGYR
bcai-K788_0006461|K04110 323 8.08e-37 PREIGERFTA HFGCEILDGIGSTEMLHIFLSNRPGAVEYG TTGRPVPGYE
aka-TKWG_07570|K04110 310 9.35e-37 PRELGERFTT HFGCNIIDGIGSTEMLHIFLSNRPDDIRYG TTGKPVPGYE
adt-APT56_22200|K04110 307 1.21e-36 PRDIGERFQR HFGCDILDGIGSTEMLHIFLSNRAGQLRYG TTGKPVPGYE
pmeg-FNZ07_26495|K04110 324 1.39e-36 PREVGERFAA HFGCDILDGIGSTEMLHIFLSNRAGDVQYG TTGRPVPGYD
dts-BI380_22110|K04110 309 2.26e-36 PAEIAQRFKA HFGADIVDGIGSTEMLHIFLSNRPGDIRYG TTGKPVDGYR
rhf-EUB48_04930|K04110 328 3.33e-36 PAEIGERFQR HFGVDIVDGIGSTEMLHIFLSNRPGKVRYG STGWPVPGYQ
hyl-LPB072_05870|K04110 311 3.33e-36 PRDIGERWTA RFGCEIIDGIGSTEMLHVFLSNRPGDVRYG TTGKAVPGYE
lim-L103DPR2_00827|K0411 311 3.81e-36 PADIGERWTA HFGCEIIDGIGSTEMLHVFLSNTPGDVRYG TTGKPVPGYE
bgm-CAL15_08690|K04110 307 3.81e-36 PRDIGDRFTR HFGCEILDGIGSTEMLHIFLSNRSGDLRYG TTGKPVPGYE
hyr-BSY239_631|K04110 309 4.33e-36 PQDIGQRWTD HFGVEIIDGIGSTEMLHVFLSNRPGDVRYG TTGKPVPGYE
asw-CVS48_13515|K04110 327 4.33e-36 PRDIGERFTR HFGCEILDGIGSTEMLHIFISNQSGQIRYG TTGKPVPGYE
pol-Bpro_1624|K04110 318 4.85e-36 PSELGERFTA HFGVEIIDGLGSTEMLHIFLSNRPGQVRYG TTGWPVPGYE
bfz-BAU07_21260|K04110 307 4.85e-36 PRDIGERFRR HFGCDILDGIGSTEMLHIFISNQAGRIRYG TTGMPVAGYE
bbro-BAU06_05165|K04110 308 4.85e-36 PRDIGERFRR HFGCDILDGIGSTEMLHIFISNQAGRIRYG TTGMPVAGYE
pts-CUJ90_12230|K04110 323 6.90e-36 PREIGERFTA HFGCEILDGIGSTEMLHIFLSNRAGAVEYG TTGRPVPGYE
bxe-Bxe_A1419|K04110 323 6.90e-36 PREIGERFTA HFGCEILDGIGSTEMLHIFLSNRAGAVEYG TTGRPVPGYE
bpy-Bphyt_2700|K04110 323 6.90e-36 PREIGERFTA HFGCEILDGIGSTEMLHIFLSNRAGAVEYG TTGRPVPGYE
bgf-BC1003_1063|K04110 331 6.90e-36 PREIGERFTK HFGCEILDGIGSTEMLHIFLSNRAGAVEYG TTGRPVPGYE
snn-EWH46_00425|K04110 320 7.83e-36 PAELGERFKA RFGVDIVDGIGSTEMLHIFLSNRPGDVRYG TTGRPVPGYR
eba-ebA2757|K04110 322 1.40e-35 PEDIGRRWTE RFGVEILDGIGSTEMLHIFLSNRPGEVRYG TTGKAVPGYE
bhz-ACR54_04089|K04110 306 1.40e-35 PRDIGERFTR HFGCQILDGIGSTEMLHIFLSNQPGQFRYG TTGKPVPGYE
pud-G9Q38_06750|K04110 308 1.78e-35 PKDLGERFTR HFGCYILDGIGSTEMLHIFLSNQMGDVRYG TTGKPVPGYE
azi-AzCIB_4632|K04110 376 2.81e-35 PEEIGLRWTE RFGVEILDGIGSTEMLHIFLSNRPGDVHYG TTGKPVPGYQ
vff-VITFI_CDS1599|K04110 318 3.14e-35 PAELGERFKA HFGVDIVDGIGSTEMLHIFLSNLPGRVRYG TTGWPVPGYE
thi-THI_0472|K04110 318 3.90e-35 PAELGRRFKA HFGADIVDGIGSTEMLHIFLSNRPDRIRYG TTGWPVDGYE
lch-Lcho_3655|K04110 322 5.47e-35 PAELGERFKR HFGVDIVDGIGSTEMLHIFLSNRPERVRYG TTGWPVPGYE
hyb-Q5W_16405|K04110 311 7.64e-35 PQDIGERWTR HFGVEIIDGIGSTEMLHIFLSNVPGDVHYG STGRPVPGYE
this-HZT40_02665|K04110 313 8.48e-35 PAEIGERFTE RFGVEIIDGIGSTEMLHIYISNRPGQVRYG TTGWPVEGYE
cbaa-SRAA_0581|K04110 318 8.48e-35 PAQLGERFRL HFGIDIIDGIGSTEMLHIYLSNRPDRVRYG SSGWPVPGYT
ais-BUW96_14000|K04110 307 8.48e-35 PRDIGERYTR HFGCEILDGIGSTEMLHIFISNQTGQLRYG TTGKPVPGYE
cdn-BN940_14776|K04110 308 9.45e-35 PRELGERYTQ HFGCPILDGIGSTEMLHIFLSNQPGGIRYG TTGKPVPGYE
pspw-BJG93_02470|K04110 322 1.82e-34 PRDVGERFTA HFGAEILDGIGSTEMLHIFLSNRAGEVEYG TTGRPVPGYE
aoa-dqs_3186|K04110 321 1.82e-34 PEEIGKRWTE RFGVDILDGIGSTEMLHIFLSNRAGNVRYG TTGKPVPGYA
tak-Tharo_1132|K04110 319 2.02e-34 PEDVGRRWQA RFGVDILDGIGSTEMLHIFLSNRAGDVHYG TSGKPVPGYR
pnr-AT302_14885|K04110 317 2.49e-34 PREIGERFTA HFGAEILDGIGSTEMLHIFLSNRAGQVAYG TTGEAVPGYS
rta-Rta_22340|K04110 317 3.80e-34 PADIGRRWTE AYGCEILDGIGSTEMLHIFLSNRPGAVRYG TTGQAVPGYE
pna-Pnap_2948|K04110 318 3.80e-34 PADLGERFTA HYGVEIIDGIGSTEMLHIFLSNLPGKVRYG TTGWPVPGYE
rfr-Rfer_0216|K04110 323 4.68e-34 PAELGERFKR HFGVDIVDGIGSTEMLHIFLSNTPQRVRYG TTGWPVPGYD
dih-G7047_17790|K04110 310 4.68e-34 PAEIAQRFKA HFGAEIVDGLGSTEMLHIFLSNRPDDIRYG STGKPVPGYE
tak-Tharo_1138|K04110 321 5.18e-34 PEEIGRRWTE RYGLDILDGIGSTEMLHIFLSNRPGQVRYG TSGMPVPGYR
daer-H9K75_07735|K04110 309 5.18e-34 PAEIAQRFKA HFGADIVDGLGSTEMLHIFLSNRPDDIRYG STGKPVPGYE
ppul-RO07_00960|K04110 322 6.38e-34 PREIGERFTA HFGAEILDGIGSTEMLHIFLSNRAGRVAYG TTGEPVPGYA
rpa-RPA0661|K04110 317 1.44e-33 PAEIGQRFQR HFGLDIVDGIGSTEMLHIFLSNLPDRVRYG TTGWPVPGYQ
ccro-CMC5_025720|K04110 309 5.22e-33 PQQVGEQFTA HFGAEILDGLGSTEMLHIFLSNRPGEVVYG TTGTPVPGYE
drg-H9K76_04160|K04110 310 1.36e-32 PAELAQRFKA HFDADIVDGLGSTEMLHIFLSNRPDDIRYG TTGRPVPGYE
tmz-Tmz1t_3136|K04110 320 1.50e-32 PEGVGRRWKE RIGVDILDGIGSTEMLHIFLSNRAGDVQYG TSGTPVPGYR
rpc-RPC_1025|K04110 317 3.84e-32 PAEIGQRFQR HFGIDIVDGIGSTEMLHIYLSNLPDRVCYG TTGWPVPGYE
ctt-CtCNB1_0097|K04110 311 2.46e-20 PAEIAQRFKT HFGADIVDGIGSTEIAAISSSPTARTIYAT AAPANLCPAS
--------------------------------------------------------------------------------
--------------------------------------------------------------------------------
--------------------------------------------------------------------------------
SEQUENCE NAME POSITION P-VALUE MOTIF DIAGRAM
------------- ---------------- -------------
cti-RALTA_B1617|K04110 1.5e-40 316_[2]_188
cnc-CNE_2c18780|K04110 1.5e-40 316_[2]_188
cbw-RR42_s3017|K04110 1.5e-40 313_[2]_180
ack-C380_20140|K04110 8.6e-40 308_[2]_179
reu-Reut_A1327|K04110 3.5e-39 331_[2]_192
cgd-CR3_1586|K04110 3.5e-39 318_[2]_199
cbw-RR42_m1521|K04110 3.5e-39 334_[2]_202
ccup-BKK81_26760|K04110 4.1e-39 319_[2]_180
vbo-CKY39_00520|K04110 8.1e-39 308_[2]_179
rme-Rmet_1224|K04110 1.9e-38 334_[2]_185
cnc-CNE_1c14400|K04110 1.9e-38 334_[2]_187
cgd-CR3_3376|K04110 3.4e-38 334_[2]_213
cti-RALTA_A1325|K04110 4.2e-38 321_[2]_184
cpau-EHF44_15385|K04110 4.2e-38 343_[2]_185
vei-Veis_0730|K04110 4.6e-38 307_[2]_182
brh-RBRH_00494|K04110 6.8e-38 346_[2]_178
poo-F7R28_12890|K04110 1e-37 319_[2]_177
ptx-ABW99_07645|K04110 1.2e-37 320_[2]_178
lih-L63ED372_02250|K0411 1.4e-37 310_[2]_181
bpt-Bpet3574|K04110 4.4e-37 306_[2]_183
ccup-BKK81_12740|K04110 6.2e-37 318_[2]_192
bcai-K788_0006461|K04110 8.1e-37 322_[2]_180
aka-TKWG_07570|K04110 9.4e-37 309_[2]_185
adt-APT56_22200|K04110 1.2e-36 306_[2]_183
pmeg-FNZ07_26495|K04110 1.4e-36 323_[2]_178
dts-BI380_22110|K04110 2.3e-36 308_[2]_192
rhf-EUB48_04930|K04110 3.3e-36 327_[2]_185
hyl-LPB072_05870|K04110 3.3e-36 310_[2]_184
lim-L103DPR2_00827|K0411 3.8e-36 310_[2]_181
bgm-CAL15_08690|K04110 3.8e-36 306_[2]_183
hyr-BSY239_631|K04110 4.3e-36 308_[2]_180
asw-CVS48_13515|K04110 4.3e-36 326_[2]_183
pol-Bpro_1624|K04110 4.8e-36 317_[2]_179
bfz-BAU07_21260|K04110 4.8e-36 306_[2]_182
bbro-BAU06_05165|K04110 4.8e-36 307_[2]_182
pts-CUJ90_12230|K04110 6.9e-36 322_[2]_178
bxe-Bxe_A1419|K04110 6.9e-36 322_[2]_178
bpy-Bphyt_2700|K04110 6.9e-36 322_[2]_178
bgf-BC1003_1063|K04110 6.9e-36 330_[2]_178
snn-EWH46_00425|K04110 7.8e-36 319_[2]_188
eba-ebA2757|K04110 1.4e-35 321_[2]_183
bhz-ACR54_04089|K04110 1.4e-35 305_[2]_183
pud-G9Q38_06750|K04110 1.8e-35 307_[2]_182
azi-AzCIB_4632|K04110 2.8e-35 375_[2]_182
vff-VITFI_CDS1599|K04110 3.1e-35 317_[2]_184
thi-THI_0472|K04110 3.9e-35 317_[2]_181
lch-Lcho_3655|K04110 5.5e-35 321_[2]_180
hyb-Q5W_16405|K04110 7.6e-35 310_[2]_185
this-HZT40_02665|K04110 8.5e-35 312_[2]_184
cbaa-SRAA_0581|K04110 8.5e-35 317_[2]_181
ais-BUW96_14000|K04110 8.5e-35 306_[2]_183
cdn-BN940_14776|K04110 9.5e-35 307_[2]_184
pspw-BJG93_02470|K04110 1.8e-34 321_[2]_182
aoa-dqs_3186|K04110 1.8e-34 320_[2]_182
tak-Tharo_1132|K04110 2e-34 318_[2]_179
pnr-AT302_14885|K04110 2.5e-34 316_[2]_178
rta-Rta_22340|K04110 3.8e-34 316_[2]_178
pna-Pnap_2948|K04110 3.8e-34 317_[2]_180
rfr-Rfer_0216|K04110 4.7e-34 322_[2]_180
dih-G7047_17790|K04110 4.7e-34 309_[2]_177
tak-Tharo_1138|K04110 5.2e-34 320_[2]_182
daer-H9K75_07735|K04110 5.2e-34 308_[2]_177
ppul-RO07_00960|K04110 6.4e-34 321_[2]_181
rpa-RPA0661|K04110 1.4e-33 316_[2]_178
ccro-CMC5_025720|K04110 5.2e-33 308_[2]_179
drg-H9K76_04160|K04110 1.4e-32 309_[2]_177
tmz-Tmz1t_3136|K04110 1.5e-32 319_[2]_179
rpc-RPC_1025|K04110 3.8e-32 316_[2]_178
ctt-CtCNB1_0097|K04110 2.5e-20 310_[2]_181
--------------------------------------------------------------------------------
--------------------------------------------------------------------------------
--------------------------------------------------------------------------------
BL MOTIF HFGCEILDGIGSTEMLHIFLSNRPGDVRYG width=30 seqs=69
cti-RALTA_B1617|K04110 ( 317) HFGCEIIDGIGSTEMLHIFLSNRPGQVRYG 1
cnc-CNE_2c18780|K04110 ( 317) HFGCEIIDGIGSTEMLHIFLSNRPGQVRYG 1
cbw-RR42_s3017|K04110 ( 314) HFGCEIIDGIGSTEMLHIFLSNRPGQVRYG 1
ack-C380_20140|K04110 ( 309) HFGCDIIDGIGSTEMLHIFLSNRPGDVRYG 1
reu-Reut_A1327|K04110 ( 332) HFGCDILDGIGSTEMLHIFLSNRPGDVRYG 1
cgd-CR3_1586|K04110 ( 319) HFGCDILDGIGSTEMLHIFLSNRPGDVRYG 1
cbw-RR42_m1521|K04110 ( 335) HFGCDILDGIGSTEMLHIFLSNRPGDVRYG 1
ccup-BKK81_26760|K04110 ( 320) HFGCEIIDGIGSTEMLHIFLSNRPGRVRYG 1
vbo-CKY39_00520|K04110 ( 309) HFGCEIIDGIGSTEMLHIFISNRPGDVRYG 1
rme-Rmet_1224|K04110 ( 335) HFGCDILDGIGSTEMLHIFLSNRPGEVRYG 1
cnc-CNE_1c14400|K04110 ( 335) HFGCDILDGIGSTEMLHIFLSNRPGEVRYG 1
cgd-CR3_3376|K04110 ( 335) HFGCEIIDGIGSTEMLHIYLSNRPGQVRYG 1
cti-RALTA_A1325|K04110 ( 322) HFGCDILDGIGSTEMLHIFLSNRPGAVRYG 1
cpau-EHF44_15385|K04110 ( 344) HFGCDILDGIGSTEMLHIFLSNRPGAVRYG 1
vei-Veis_0730|K04110 ( 308) HFGCDIIDGIGSTEMLHIYLSNRPGDVRYG 1
brh-RBRH_00494|K04110 ( 347) HFGCEILDGIGSTEMLHIFLSNRPGDVEYG 1
poo-F7R28_12890|K04110 ( 320) HYGCEILDGIGSTEMLHIFLSNRPGQVRYG 1
ptx-ABW99_07645|K04110 ( 321) HFGCDILDGIGSTEMLHIFLSNRPGDIHYG 1
lih-L63ED372_02250|K0411 ( 311) HFGCEIIDGIGSTEMLHVFLSNRPGDVRYG 1
bpt-Bpet3574|K04110 ( 307) HFGCEILDGIGSTEMLHIFLSNQPGQLRYG 1
ccup-BKK81_12740|K04110 ( 319) RFGCDILDGIGSTEMLHIFLSNRPGEVRYG 1
bcai-K788_0006461|K04110 ( 323) HFGCEILDGIGSTEMLHIFLSNRPGAVEYG 1
aka-TKWG_07570|K04110 ( 310) HFGCNIIDGIGSTEMLHIFLSNRPDDIRYG 1
adt-APT56_22200|K04110 ( 307) HFGCDILDGIGSTEMLHIFLSNRAGQLRYG 1
pmeg-FNZ07_26495|K04110 ( 324) HFGCDILDGIGSTEMLHIFLSNRAGDVQYG 1
dts-BI380_22110|K04110 ( 309) HFGADIVDGIGSTEMLHIFLSNRPGDIRYG 1
rhf-EUB48_04930|K04110 ( 328) HFGVDIVDGIGSTEMLHIFLSNRPGKVRYG 1
hyl-LPB072_05870|K04110 ( 311) RFGCEIIDGIGSTEMLHVFLSNRPGDVRYG 1
lim-L103DPR2_00827|K0411 ( 311) HFGCEIIDGIGSTEMLHVFLSNTPGDVRYG 1
bgm-CAL15_08690|K04110 ( 307) HFGCEILDGIGSTEMLHIFLSNRSGDLRYG 1
hyr-BSY239_631|K04110 ( 309) HFGVEIIDGIGSTEMLHVFLSNRPGDVRYG 1
asw-CVS48_13515|K04110 ( 327) HFGCEILDGIGSTEMLHIFISNQSGQIRYG 1
pol-Bpro_1624|K04110 ( 318) HFGVEIIDGLGSTEMLHIFLSNRPGQVRYG 1
bfz-BAU07_21260|K04110 ( 307) HFGCDILDGIGSTEMLHIFISNQAGRIRYG 1
bbro-BAU06_05165|K04110 ( 308) HFGCDILDGIGSTEMLHIFISNQAGRIRYG 1
pts-CUJ90_12230|K04110 ( 323) HFGCEILDGIGSTEMLHIFLSNRAGAVEYG 1
bxe-Bxe_A1419|K04110 ( 323) HFGCEILDGIGSTEMLHIFLSNRAGAVEYG 1
bpy-Bphyt_2700|K04110 ( 323) HFGCEILDGIGSTEMLHIFLSNRAGAVEYG 1
bgf-BC1003_1063|K04110 ( 331) HFGCEILDGIGSTEMLHIFLSNRAGAVEYG 1
snn-EWH46_00425|K04110 ( 320) RFGVDIVDGIGSTEMLHIFLSNRPGDVRYG 1
eba-ebA2757|K04110 ( 322) RFGVEILDGIGSTEMLHIFLSNRPGEVRYG 1
bhz-ACR54_04089|K04110 ( 306) HFGCQILDGIGSTEMLHIFLSNQPGQFRYG 1
pud-G9Q38_06750|K04110 ( 308) HFGCYILDGIGSTEMLHIFLSNQMGDVRYG 1
azi-AzCIB_4632|K04110 ( 376) RFGVEILDGIGSTEMLHIFLSNRPGDVHYG 1
vff-VITFI_CDS1599|K04110 ( 318) HFGVDIVDGIGSTEMLHIFLSNLPGRVRYG 1
thi-THI_0472|K04110 ( 318) HFGADIVDGIGSTEMLHIFLSNRPDRIRYG 1
lch-Lcho_3655|K04110 ( 322) HFGVDIVDGIGSTEMLHIFLSNRPERVRYG 1
hyb-Q5W_16405|K04110 ( 311) HFGVEIIDGIGSTEMLHIFLSNVPGDVHYG 1
this-HZT40_02665|K04110 ( 313) RFGVEIIDGIGSTEMLHIYISNRPGQVRYG 1
cbaa-SRAA_0581|K04110 ( 318) HFGIDIIDGIGSTEMLHIYLSNRPDRVRYG 1
ais-BUW96_14000|K04110 ( 307) HFGCEILDGIGSTEMLHIFISNQTGQLRYG 1
cdn-BN940_14776|K04110 ( 308) HFGCPILDGIGSTEMLHIFLSNQPGGIRYG 1
pspw-BJG93_02470|K04110 ( 322) HFGAEILDGIGSTEMLHIFLSNRAGEVEYG 1
aoa-dqs_3186|K04110 ( 321) RFGVDILDGIGSTEMLHIFLSNRAGNVRYG 1
tak-Tharo_1132|K04110 ( 319) RFGVDILDGIGSTEMLHIFLSNRAGDVHYG 1
pnr-AT302_14885|K04110 ( 317) HFGAEILDGIGSTEMLHIFLSNRAGQVAYG 1
rta-Rta_22340|K04110 ( 317) AYGCEILDGIGSTEMLHIFLSNRPGAVRYG 1
pna-Pnap_2948|K04110 ( 318) HYGVEIIDGIGSTEMLHIFLSNLPGKVRYG 1
rfr-Rfer_0216|K04110 ( 323) HFGVDIVDGIGSTEMLHIFLSNTPQRVRYG 1
dih-G7047_17790|K04110 ( 310) HFGAEIVDGLGSTEMLHIFLSNRPDDIRYG 1
tak-Tharo_1138|K04110 ( 321) RYGLDILDGIGSTEMLHIFLSNRPGQVRYG 1
daer-H9K75_07735|K04110 ( 309) HFGADIVDGLGSTEMLHIFLSNRPDDIRYG 1
ppul-RO07_00960|K04110 ( 322) HFGAEILDGIGSTEMLHIFLSNRAGRVAYG 1
rpa-RPA0661|K04110 ( 317) HFGLDIVDGIGSTEMLHIFLSNLPDRVRYG 1
ccro-CMC5_025720|K04110 ( 309) HFGAEILDGLGSTEMLHIFLSNRPGEVVYG 1
drg-H9K76_04160|K04110 ( 310) HFDADIVDGLGSTEMLHIFLSNRPDDIRYG 1
tmz-Tmz1t_3136|K04110 ( 320) RIGVDILDGIGSTEMLHIFLSNRAGDVQYG 1
rpc-RPC_1025|K04110 ( 317) HFGIDIVDGIGSTEMLHIYLSNLPDRVCYG 1
ctt-CtCNB1_0097|K04110 ( 311) HFGADIVDGIGSTEIAAISSSPTARTIYAT 1
//
--------------------------------------------------------------------------------
--------------------------------------------------------------------------------
--------------------------------------------------------------------------------
log-odds matrix: alength= 20 w= 30 n= 34610 bayes= 10.3444 E= 2.3e-1878
-305 -607 -769 -758 -745 -738 515 -791 -511 -833 -750 -552 -807 -567 123 -619 -704 -810 -706 -675
-595 -331 -616 -596 453 -664 -438 -127 -543 -358 -355 -452 -613 -531 -625 -463 -573 -464 -269 53
-549 -509 -194 -584 -691 348 -574 -636 -517 -757 -620 -379 -679 -568 -597 -470 -620 -680 -587 -676
17 575 -871 -826 -592 -862 -876 11 -771 -168 -453 -689 -863 -790 -895 -723 -577 157 -790 -753
-550 -751 304 309 -806 -615 -520 -619 -369 -695 -589 -39 -210 -69 -586 -472 -538 -634 -777 -145
-982 -733 -910 -988 -870 -874 -860 485 -912 -842 -831 -824 -905 -889 -945 -907 -900 -718 -826 -922
-687 -472 -902 -851 -514 -906 -854 292 -794 241 -385 -720 -874 -761 -893 -777 -606 136 -692 -721
-1044 -776 420 -928 -937 -870 -849 -991 -911 -1001 -1014 -775 -904 -885 -940 -910 -956 -1054 -829 -943
-925 -747 -851 -925 -917 352 -828 -948 -852 -982 -955 -740 -885 -853 -897 -825 -911 -1000 -809 -921
-740 -522 -931 -884 -475 -912 -814 472 -820 -38 -352 -754 -874 -733 -879 -811 -659 -383 -634 -695
-925 -747 -851 -925 -917 352 -828 -948 -852 -982 -955 -740 -885 -853 -897 -825 -911 -1000 -809 -921
-914 -737 -905 -987 -932 -845 -855 -980 -913 -995 -993 -811 -893 -881 -939 427 -901 -1007 -829 -943
-993 -763 -909 -994 -936 -864 -857 -983 -917 -1000 -1007 -821 -902 -889 -943 -872 407 -1034 -830 -946
-680 -565 -328 413 -691 -653 -553 -565 -600 -734 -636 -413 -754 -427 -678 -599 -642 -679 -626 -699
-568 -319 -572 -566 -429 -602 -507 -160 -469 -274 548 -419 -586 -470 -600 -468 -479 -387 -332 -403
-309 -602 -896 -886 -537 -824 -781 -430 -816 326 -416 -747 -842 -727 -845 -734 -739 -601 -658 -737
-310 -720 -895 -973 -884 -833 538 -958 -900 -979 -964 -784 -887 -856 -925 -796 -877 -981 -810 -872
-667 -454 -880 -839 -603 -891 -906 474 -786 -486 -462 -705 -878 -813 -917 -760 -587 -15 -815 -768
-653 -388 -668 -649 451 -711 -436 -402 -589 -418 -412 -485 -666 -560 -659 -191 -619 -521 -289 90
-635 -435 -741 -647 -356 -755 -591 129 -576 311 -212 -556 -677 -502 -620 -192 -550 -386 -487 -551
-914 -737 -905 -987 -932 -845 -855 -980 -913 -995 -993 -811 -893 -881 -939 427 -901 -1007 -829 -943
-921 -704 -741 -873 -858 -809 -661 -821 -776 -924 -867 558 -212 -747 -858 -695 -799 -927 -767 -859
-609 -496 -641 -490 -666 -640 -406 -511 -158 -87 -488 -368 -654 198 361 -489 -51 -236 -543 -602
62 -393 -507 -470 -556 -528 -476 -470 -402 -541 -69 -390 352 -390 -509 -80 -194 -509 -580 -620
-411 -383 63 -214 -566 329 -440 -502 -377 -632 -483 -232 -556 -130 -229 -330 -484 -545 -463 -546
-16 -457 265 74 -533 -242 -337 -448 -10 -521 -404 -15 -505 278 131 -304 -173 -493 -511 -489
-666 -457 -878 -832 -139 -891 -861 236 -778 -74 -417 -703 -866 -775 -888 -758 -588 331 -737 -738
-263 -11 -512 11 -541 -526 64 -415 -131 -497 -425 -279 -486 -37 369 -395 -448 -292 -357 -202
-310 -670 -880 -923 -485 -833 -624 -776 -833 -807 -775 -700 -872 -767 -859 -758 -831 -855 -525 468
-560 -514 -558 -612 -712 348 -599 -659 -545 -776 -642 -407 -696 -592 -624 -484 -210 -695 -611 -700
--------------------------------------------------------------------------------
--------------------------------------------------------------------------------
--------------------------------------------------------------------------------
letter-probability matrix: alength= 20 w= 30 nsites= 69 E= 2.3e-1878
0.014493 0.000000 0.000000 0.000000 0.000000 0.000000 0.840580 0.000000 0.000000 0.000000 0.000000 0.000000 0.000000 0.000000 0.144928 0.000000 0.000000 0.000000 0.000000 0.000000
0.000000 0.000000 0.000000 0.000000 0.927536 0.000000 0.000000 0.014493 0.000000 0.000000 0.000000 0.000000 0.000000 0.000000 0.000000 0.000000 0.000000 0.000000 0.000000 0.057971
0.000000 0.000000 0.014493 0.000000 0.000000 0.985507 0.000000 0.000000 0.000000 0.000000 0.000000 0.000000 0.000000 0.000000 0.000000 0.000000 0.000000 0.000000 0.000000 0.000000
0.144928 0.579710 0.000000 0.000000 0.000000 0.000000 0.000000 0.028986 0.000000 0.028986 0.000000 0.000000 0.000000 0.000000 0.000000 0.000000 0.000000 0.217391 0.000000 0.000000
0.000000 0.000000 0.463768 0.478261 0.000000 0.000000 0.000000 0.000000 0.000000 0.000000 0.000000 0.014493 0.014493 0.014493 0.000000 0.000000 0.000000 0.000000 0.000000 0.014493
0.000000 0.000000 0.000000 0.000000 0.000000 0.000000 0.000000 1.000000 0.000000 0.000000 0.000000 0.000000 0.000000 0.000000 0.000000 0.000000 0.000000 0.000000 0.000000 0.000000
0.000000 0.000000 0.000000 0.000000 0.000000 0.000000 0.000000 0.260870 0.000000 0.550725 0.000000 0.000000 0.000000 0.000000 0.000000 0.000000 0.000000 0.188406 0.000000 0.000000
0.000000 0.000000 1.000000 0.000000 0.000000 0.000000 0.000000 0.000000 0.000000 0.000000 0.000000 0.000000 0.000000 0.000000 0.000000 0.000000 0.000000 0.000000 0.000000 0.000000
0.000000 0.000000 0.000000 0.000000 0.000000 1.000000 0.000000 0.000000 0.000000 0.000000 0.000000 0.000000 0.000000 0.000000 0.000000 0.000000 0.000000 0.000000 0.000000 0.000000
0.000000 0.000000 0.000000 0.000000 0.000000 0.000000 0.000000 0.927536 0.000000 0.072464 0.000000 0.000000 0.000000 0.000000 0.000000 0.000000 0.000000 0.000000 0.000000 0.000000
0.000000 0.000000 0.000000 0.000000 0.000000 1.000000 0.000000 0.000000 0.000000 0.000000 0.000000 0.000000 0.000000 0.000000 0.000000 0.000000 0.000000 0.000000 0.000000 0.000000
0.000000 0.000000 0.000000 0.000000 0.000000 0.000000 0.000000 0.000000 0.000000 0.000000 0.000000 0.000000 0.000000 0.000000 0.000000 1.000000 0.000000 0.000000 0.000000 0.000000
0.000000 0.000000 0.000000 0.000000 0.000000 0.000000 0.000000 0.000000 0.000000 0.000000 0.000000 0.000000 0.000000 0.000000 0.000000 0.000000 1.000000 0.000000 0.000000 0.000000
0.000000 0.000000 0.000000 1.000000 0.000000 0.000000 0.000000 0.000000 0.000000 0.000000 0.000000 0.000000 0.000000 0.000000 0.000000 0.000000 0.000000 0.000000 0.000000 0.000000
0.000000 0.000000 0.000000 0.000000 0.000000 0.000000 0.000000 0.014493 0.000000 0.000000 0.985507 0.000000 0.000000 0.000000 0.000000 0.000000 0.000000 0.000000 0.000000 0.000000
0.014493 0.000000 0.000000 0.000000 0.000000 0.000000 0.000000 0.000000 0.000000 0.985507 0.000000 0.000000 0.000000 0.000000 0.000000 0.000000 0.000000 0.000000 0.000000 0.000000
0.014493 0.000000 0.000000 0.000000 0.000000 0.000000 0.985507 0.000000 0.000000 0.000000 0.000000 0.000000 0.000000 0.000000 0.000000 0.000000 0.000000 0.000000 0.000000 0.000000
0.000000 0.000000 0.000000 0.000000 0.000000 0.000000 0.000000 0.942029 0.000000 0.000000 0.000000 0.000000 0.000000 0.000000 0.000000 0.000000 0.000000 0.057971 0.000000 0.000000
0.000000 0.000000 0.000000 0.000000 0.913043 0.000000 0.000000 0.000000 0.000000 0.000000 0.000000 0.000000 0.000000 0.000000 0.000000 0.014493 0.000000 0.000000 0.000000 0.072464
0.000000 0.000000 0.000000 0.000000 0.000000 0.000000 0.000000 0.086957 0.000000 0.898551 0.000000 0.000000 0.000000 0.000000 0.000000 0.014493 0.000000 0.000000 0.000000 0.000000
0.000000 0.000000 0.000000 0.000000 0.000000 0.000000 0.000000 0.000000 0.000000 0.000000 0.000000 0.000000 0.000000 0.000000 0.000000 1.000000 0.000000 0.000000 0.000000 0.000000
0.000000 0.000000 0.000000 0.000000 0.000000 0.000000 0.000000 0.000000 0.000000 0.000000 0.000000 0.985507 0.014493 0.000000 0.000000 0.000000 0.000000 0.000000 0.000000 0.000000
0.000000 0.000000 0.000000 0.000000 0.000000 0.000000 0.000000 0.000000 0.000000 0.057971 0.000000 0.000000 0.000000 0.115942 0.768116 0.000000 0.043478 0.014493 0.000000 0.000000
0.217391 0.000000 0.000000 0.000000 0.000000 0.000000 0.000000 0.000000 0.000000 0.000000 0.014493 0.000000 0.724638 0.000000 0.000000 0.028986 0.014493 0.000000 0.000000 0.000000
0.000000 0.000000 0.115942 0.014493 0.000000 0.840580 0.000000 0.000000 0.000000 0.000000 0.000000 0.000000 0.000000 0.014493 0.014493 0.000000 0.000000 0.000000 0.000000 0.000000
0.115942 0.000000 0.362319 0.086957 0.000000 0.014493 0.000000 0.000000 0.028986 0.000000 0.000000 0.014493 0.000000 0.202899 0.159420 0.000000 0.014493 0.000000 0.000000 0.000000
0.000000 0.000000 0.000000 0.000000 0.014493 0.000000 0.000000 0.173913 0.000000 0.057971 0.000000 0.000000 0.000000 0.000000 0.000000 0.000000 0.000000 0.753623 0.000000 0.000000
0.028986 0.014493 0.000000 0.101449 0.000000 0.000000 0.057971 0.000000 0.000000 0.000000 0.000000 0.000000 0.000000 0.028986 0.739130 0.000000 0.000000 0.014493 0.000000 0.014493
0.014493 0.000000 0.000000 0.000000 0.000000 0.000000 0.000000 0.000000 0.000000 0.000000 0.000000 0.000000 0.000000 0.000000 0.000000 0.000000 0.000000 0.000000 0.000000 0.985507
0.000000 0.000000 0.000000 0.000000 0.000000 0.985507 0.000000 0.000000 0.000000 0.000000 0.000000 0.000000 0.000000 0.000000 0.000000 0.000000 0.014493 0.000000 0.000000 0.000000
--------------------------------------------------------------------------------
--------------------------------------------------------------------------------
--------------------------------------------------------------------------------
HFG[CV][ED]I[LI]DGIGSTEMLHIFLSNR[PA]G[DQ]VRYG
--------------------------------------------------------------------------------
Time 39.06 secs.
********************************************************************************
********************************************************************************
MOTIF YTYAGRSDDMLKVSGIYVSPFEVEATLVQH MEME-3
********************************************************************************
--------------------------------------------------------------------------------
--------------------------------------------------------------------------------
Simplified A :::8::::::::::::::::::::52:21:
pos.-specific C ::::::::::::::::::::::::::::::
probability D :::::::aa:::::::::::::::::::::
matrix E :::::::::::::::::::::a:a::::::
F ::::::::::::::::::::6:::::::::
G :::1a::::::::1a:::::::::::::::
H :::::::::::::::::::::::::::::a
I ::::::::::1::::7::::2::::::2::
K :::::::::::a::::::::::::::::::
L ::::::::::8:::::::::::::::a:::
M :::::::::a::::::::::::::2::2::
N ::::::1:::::::::::::::::1:::::
P :::::::::::::::::::a::::::::::
Q :::::::::::::::3::::::::::::8:
R :::::a::::::::::::::::::::::::
S :1:1::9::::::9::::a:::::2:::::
T :6:::::::::::::::::::::::4::::
V :3::::::::::a::::a::3:a::3:4::
W ::::::::::::::::::::::::::::::
Y 9:a:::::::::::::a:::::::::::::
bits 6.6
5.9
5.3 * *
4.6 * * * * * *
Relative 3.9 * * ***** ** ***** * * *
Entropy 3.3 * * ****** ************* * **
(111.4 bits) 2.6 ************************ * **
2.0 ******************************
1.3 ******************************
0.7 ******************************
0.0 ------------------------------
Multilevel YTYAGRSDDMLKVSGIYVSPFEVEATLVQH
consensus V Q V V
sequence
--------------------------------------------------------------------------------
--------------------------------------------------------------------------------
--------------------------------------------------------------------------------
Sequence name Start P-value Site
------------- ----- --------- ------------------------------
vei-Veis_0730|K04110 407 2.34e-38 DKYLRDAEGY YTYAGRSDDMLKVSGIYVSPFEVEATLMQH AAVLEAAVIG
dts-BI380_22110|K04110 408 2.34e-38 DKYVRDADGY YTYAGRSDDMLKVSGIYVSPFEVEATLMQH PAVLEAAVIG
drg-H9K76_04160|K04110 409 2.34e-38 DKYSRDTDGY YTYAGRSDDMLKVSGIYVSPFEVEATLMQH PSVLEAAVVG
dih-G7047_17790|K04110 409 2.34e-38 DKYSRDADGY YTYAGRSDDMLKVSGIYVSPFEVEATLMQH PAVLEAAVVG
daer-H9K75_07735|K04110 408 2.34e-38 DKYSCDADGY YTYAGRSDDMLKVSGIYVSPFEVEATLMQH PAVLEVAVVG
ack-C380_20140|K04110 408 2.34e-38 DKYVRDAEGY YTYAGRSDDMLKVSGIYVSPFEVEATLMQH TSVLEAAVIG
this-HZT40_02665|K04110 412 6.58e-38 DKYIHNPDGT YTYAGRSDDMLKVSGIYVSPFEVEATLIQH PAVXEAAVVG
hyl-LPB072_05870|K04110 411 8.94e-37 DKYTRDPDGY YTYAGRNDDMLKVSGIYVSPFEVEATLVQH PAVLEVAVIG
hyb-Q5W_16405|K04110 415 8.94e-37 DKYLRNANGT YTYAGRNDDMLKVSGIYVSPFEVEATLVQH PAVLEAAVIG
lim-L103DPR2_00827|K0411 411 1.32e-36 DKYSRDPEGY YTYAGRNDDMLKVSGIYVSPFEVESTLVQH PAILEAAVIG
lih-L63ED372_02250|K0411 411 1.32e-36 DKYTRDPDGY YTYAGRNDDMLKVSGIYVSPFEVESTLVQH PAILEAAVIG
cgd-CR3_3376|K04110 434 1.32e-36 DKYVRNADGT YCYAGRSDDMLKVSGIYVSPFEVEATLMQH PAVLEAAVIG
rhf-EUB48_04930|K04110 432 1.55e-36 DKYVRNADGS YTYSGRSDDMLKVSGIYVSPFEVEATLVQH PAVLEAAVIG
pol-Bpro_1624|K04110 417 1.55e-36 DKYVRNADGT YTYSGRSDDMLKVSGIYVSPFEVEATLVQH PAVLECAVIG
lch-Lcho_3655|K04110 421 1.55e-36 DKYVRNADGS YTYSGRSDDMLKVSGIYVSPFEVEATLVQH PAVLEAAVIG
cbaa-SRAA_0581|K04110 418 1.55e-36 DKYTQHSDGS YTYGGRSDDMLKVSGIYVSPFEVESTLMQH PAVMEAAVIG
ctt-CtCNB1_0097|K04110 411 2.19e-36 DKYVRDADGY YTYAGRSDDMLKVSGIYVSPFEVESTLQQH PAVLEAAVIG
ccup-BKK81_26760|K04110 419 2.19e-36 DKYLHNTDGS YSYAGRSDDMLKVSGIYVSPFEVEATLIQH PAVLEAAVVG
vff-VITFI_CDS1599|K04110 417 2.53e-36 DKYIRNPDGT YTYGGRSDDMLKVSGIYVSPFEVEATLVQH SAVLEAAVIG
snn-EWH46_00425|K04110 419 2.53e-36 DKYVRNPDGT YTYGGRSDDMLKVSGIYVSPFEVEATLVQH PAVLEAAVIG
rfr-Rfer_0216|K04110 422 2.53e-36 DKYVRNSDGS YTYGGRSDDMLKVSGIYVSPFEVEATLVQH PSVLEAAVIG
cti-RALTA_B1617|K04110 416 2.53e-36 DKYVRNPDGT YSYAGRSDDMLKVSGIYVSPFEVEATLVQH PAVLEAAVIG
cnc-CNE_2c18780|K04110 416 2.53e-36 DKYVRNPDGT YSYAGRSDDMLKVSGIYVSPFEVEATLVQH PAVLEAAVIG
ppul-RO07_00960|K04110 421 3.92e-36 DKYQRLPNGY YVYAGRSDDMLKVSGQYVSPIEVEMVLMQH DAVLEAGVVG
pnr-AT302_14885|K04110 416 3.92e-36 DKYQRLPNGY YVYAGRSDDMLKVSGQYVSPIEVEMVLMQH DAVLEAGVVG
vbo-CKY39_00520|K04110 408 4.46e-36 DKYTRDADGY FTYAGRSDDMLKVSGIYVSPFEVEATLMQH PAVLEAAVIG
bfz-BAU07_21260|K04110 406 5.11e-36 DKYVCDADGY YTYAGRSDDMIKVSGQYVSPIEVENVLVQH QAVLEAAVIG
pud-G9Q38_06750|K04110 407 6.63e-36 DKYVCDADGY YTYAGRSDDMIKVSGQYVSPVEVENVLIQH ETVLEAAVIG
bpt-Bpet3574|K04110 406 6.63e-36 DKYQCDADGY YTYAGRSDDMIKVSGQYVSPVEVENVLIQH EAVLEAAVIG
bgm-CAL15_08690|K04110 406 6.63e-36 DKYICDADGY YTYAGRSDDMIKVSGQYVSPVEVENVLIQH EAVLEAAVIG
bbro-BAU06_05165|K04110 407 6.63e-36 DKYVRDEDGY YTYAGRSDDMIKVSGQYVSPVEVENVLIQH EAVLEAAVIG
asw-CVS48_13515|K04110 426 7.65e-36 DKYTCDTDGY YTYAGRSDDMIKVSGQYVSPVEVENVLVQH EAVLEAAVIG
adt-APT56_22200|K04110 406 7.65e-36 DKYICDADGY YTYAGRSDDMIKVSGQYVSPVEVENVLVQH EAVLEAAVIG
pts-CUJ90_12230|K04110 422 1.10e-35 DKYCRLPNGC YVYAGRSDDMLKVSGQYVSPVEVEMVLVQH DAVLEAAVVG
pmeg-FNZ07_26495|K04110 423 1.10e-35 DKYRRLESGC YVYAGRSDDMLKVSGQYVSPVEVEMVLVQH DAVLEAAVVG
bxe-Bxe_A1419|K04110 422 1.10e-35 DKYCRLPNGC YVYAGRSDDMLKVSGQYVSPVEVEMVLVQH DAVLEAAVVG
bpy-Bphyt_2700|K04110 422 1.10e-35 DKYCRLANGC YVYAGRSDDMLKVSGQYVSPVEVEMVLVQH GAVLEAAVVG
bgf-BC1003_1063|K04110 430 1.10e-35 DKYRRLPNGC YVYAGRSDDMLKVSGQYVSPVEVEMVLVQH DAVLEAAVVG
cbw-RR42_s3017|K04110 413 1.27e-35 DKYARNADGS YSYAGRSDDMLKVSGIYVSPFEVEATLAQH PAVLEAAVIG
hyr-BSY239_631|K04110 408 2.84e-35 DKYTRDAEGY CTYAGRNDDMLKVSGIYVSPFEVEATLVQH PAVLEAAVIG
bhz-ACR54_04089|K04110 405 2.84e-35 DKYLCDEDGY YVYAGRSDDMIKVSGQYVSPVEVENVLVQH EAVLEAAVIG
pna-Pnap_2948|K04110 417 3.51e-35 DKYVRNQDGT YTYSGRSDDMLKVSGIYVSPFEVEATLSQH PAILEAAVIG
aka-TKWG_07570|K04110 409 3.92e-35 DKYSRDADGY YTYAGRSDDMLKVSGQYVSPFEVEATLIEH EAVLEAAVIG
azi-AzCIB_4632|K04110 476 5.45e-35 DKYSRNADGY YVYAGRNDDMLKVSGIYVSPIEVESCLIQH PAILEAAVVG
bcai-K788_0006461|K04110 422 6.03e-35 DKYCRLPNGC YQYAGRSDDMLKVSGQYVSPVEVEMVLVQH SAVLEAAVVG
ais-BUW96_14000|K04110 406 6.68e-35 DKYTCDADGY YTYAGRSDDMIKVSGQYVSPVEVENILVQH EAVLEAAVIG
cti-RALTA_A1325|K04110 421 1.12e-34 DKYLRDADGY YTYAGRSDDMLKVGGIYVSPFEVEAALAQH PAVLEAAVIG
cpau-EHF44_15385|K04110 443 1.12e-34 DKYVRDADGY YTYAGRSDDMLKVGGIYVSPFEVEAALAQH PAVLEAAVIG
cnc-CNE_1c14400|K04110 434 1.12e-34 DKYLCDADGY YTYAGRSDDMLKVGGIYVSPFEVEAALAQH PAVLEAAVIG
ccup-BKK81_12740|K04110 418 1.12e-34 DKYLCDAEGY YTYAGRSDDMLKVGGIYVSPFEVEAALAQH PAVLEAAVIG
rpa-RPA0661|K04110 416 1.24e-34 DKYVRNDDGS YTYAGRTDDMLKVSGIYVSPFEIEATLVQH PGVLEAAVVG
ptx-ABW99_07645|K04110 420 1.24e-34 DKYRRDANGC YVYAGRSDDMLKVSGQYVSPIEVEMVLTQH ECVFEAAVAG
thi-THI_0472|K04110 417 5.60e-34 DKYIRNTDGS YTYAGRSDDMLKVSGIYVSPIEIETTLAQH PAVLEAAVIG
rpc-RPC_1025|K04110 416 6.82e-34 DKYIRNEDGS YSYAGRTDDMLKVSGIYVSPFEIEATLVQH PSVLEAAVVG
pspw-BJG93_02470|K04110 421 7.53e-34 DKYRRLANGY YVYAGRSDDMLKVSGQYVSPVEVEMVLVAH PAVLEAAVVG
tak-Tharo_1138|K04110 421 1.97e-33 DKYLLDQDGY YVYAGRSDDMLKVSGIYVSPIEVESALIAH EAVLEAAVVG
tak-Tharo_1132|K04110 419 1.97e-33 DKYLVNDEGY YVYAGRSDDMLKVSGIYVSPIEVESALIAH EAVLEAAVVG
aoa-dqs_3186|K04110 421 1.97e-33 DKYQMDADGY YVYAGRSDDMLKVSGIYVSPIEVESALIAH EAVLEAAVVG
cdn-BN940_14776|K04110 407 3.15e-33 DKYTCDADGY YTYAGRSDDMIKVSGQYVSPVEVESVLARH PSVLEAAVIG
eba-ebA2757|K04110 422 4.16e-33 DKYSRSADGY YIYAGRNDDMLKVSGIYVSPIEVESCLIEH EAVLEAAVVG
tmz-Tmz1t_3136|K04110 420 7.15e-33 DKYYRNRDGY YVYSGRSDDMLKVSGIYVSPIEVESALIAH EAVLEAAVVG
rta-Rta_22340|K04110 416 7.82e-33 DKYTRDADGY YTYGGRSDDMLKVGGIYVSPFEVEASLMTH AAVLEAAVIG
poo-F7R28_12890|K04110 419 7.82e-33 DKYTRDADGY YTYGGRSDDMLKVGGIYVSPFEVEASLMTH AAVLEVAVIG
cgd-CR3_1586|K04110 418 1.45e-32 DKYLCDADGY YVYAGRSDDMLKVGGIYVSPFEVEAALARH PAVLEAAVIG
reu-Reut_A1327|K04110 431 3.13e-32 DKYLQDADGY YIYAGRSDDMLKVGGIYVSPFEVEAALALH SSVLEAAVIG
brh-RBRH_00494|K04110 446 3.41e-32 DKFRRQPNGR YVYAGRSDDMFKVSGQYVSPVEVEMSLAHH EAVLEAAVVG
rme-Rmet_1224|K04110 434 5.64e-32 DKYVCDADGY FTYAGRSDDMLKVGGIYVSPFEVEAALALH PAVLEAAVIG
ccro-CMC5_025720|K04110 408 7.86e-32 DKYQRLPSGH YVYAGRSDDMLKVSGQYVAPVEVELVLQQH ECVLEAAVVG
cbw-RR42_m1521|K04110 434 1.19e-31 DKYQQDADGY FIYAGRSDDMLKVGGIYVSPFEVEAVLALH PAVLEAAVIG
--------------------------------------------------------------------------------
--------------------------------------------------------------------------------
--------------------------------------------------------------------------------
SEQUENCE NAME POSITION P-VALUE MOTIF DIAGRAM
------------- ---------------- -------------
vei-Veis_0730|K04110 2.3e-38 406_[3]_83
dts-BI380_22110|K04110 2.3e-38 407_[3]_93
drg-H9K76_04160|K04110 2.3e-38 408_[3]_78
dih-G7047_17790|K04110 2.3e-38 408_[3]_78
daer-H9K75_07735|K04110 2.3e-38 407_[3]_78
ack-C380_20140|K04110 2.3e-38 407_[3]_80
this-HZT40_02665|K04110 6.6e-38 411_[3]_85
hyl-LPB072_05870|K04110 8.9e-37 410_[3]_84
hyb-Q5W_16405|K04110 8.9e-37 414_[3]_81
lim-L103DPR2_00827|K0411 1.3e-36 410_[3]_81
lih-L63ED372_02250|K0411 1.3e-36 410_[3]_81
cgd-CR3_3376|K04110 1.3e-36 433_[3]_114
rhf-EUB48_04930|K04110 1.5e-36 431_[3]_81
pol-Bpro_1624|K04110 1.5e-36 416_[3]_80
lch-Lcho_3655|K04110 1.5e-36 420_[3]_81
cbaa-SRAA_0581|K04110 1.5e-36 417_[3]_81
ctt-CtCNB1_0097|K04110 2.2e-36 410_[3]_81
ccup-BKK81_26760|K04110 2.2e-36 418_[3]_81
vff-VITFI_CDS1599|K04110 2.5e-36 416_[3]_85
snn-EWH46_00425|K04110 2.5e-36 418_[3]_89
rfr-Rfer_0216|K04110 2.5e-36 421_[3]_81
cti-RALTA_B1617|K04110 2.5e-36 415_[3]_89
cnc-CNE_2c18780|K04110 2.5e-36 415_[3]_89
ppul-RO07_00960|K04110 3.9e-36 420_[3]_82
pnr-AT302_14885|K04110 3.9e-36 415_[3]_79
vbo-CKY39_00520|K04110 4.5e-36 407_[3]_80
bfz-BAU07_21260|K04110 5.1e-36 405_[3]_83
pud-G9Q38_06750|K04110 6.6e-36 406_[3]_83
bpt-Bpet3574|K04110 6.6e-36 405_[3]_84
bgm-CAL15_08690|K04110 6.6e-36 405_[3]_84
bbro-BAU06_05165|K04110 6.6e-36 406_[3]_83
asw-CVS48_13515|K04110 7.7e-36 425_[3]_84
adt-APT56_22200|K04110 7.7e-36 405_[3]_84
pts-CUJ90_12230|K04110 1.1e-35 421_[3]_79
pmeg-FNZ07_26495|K04110 1.1e-35 422_[3]_79
bxe-Bxe_A1419|K04110 1.1e-35 421_[3]_79
bpy-Bphyt_2700|K04110 1.1e-35 421_[3]_79
bgf-BC1003_1063|K04110 1.1e-35 429_[3]_79
cbw-RR42_s3017|K04110 1.3e-35 412_[3]_81
hyr-BSY239_631|K04110 2.8e-35 407_[3]_81
bhz-ACR54_04089|K04110 2.8e-35 404_[3]_84
pna-Pnap_2948|K04110 3.5e-35 416_[3]_81
aka-TKWG_07570|K04110 3.9e-35 408_[3]_86
azi-AzCIB_4632|K04110 5.4e-35 475_[3]_82
bcai-K788_0006461|K04110 6e-35 421_[3]_81
ais-BUW96_14000|K04110 6.7e-35 405_[3]_84
cti-RALTA_A1325|K04110 1.1e-34 420_[3]_85
cpau-EHF44_15385|K04110 1.1e-34 442_[3]_86
cnc-CNE_1c14400|K04110 1.1e-34 433_[3]_88
ccup-BKK81_12740|K04110 1.1e-34 417_[3]_93
rpa-RPA0661|K04110 1.2e-34 415_[3]_79
ptx-ABW99_07645|K04110 1.2e-34 419_[3]_79
thi-THI_0472|K04110 5.6e-34 416_[3]_82
rpc-RPC_1025|K04110 6.8e-34 415_[3]_79
pspw-BJG93_02470|K04110 7.5e-34 420_[3]_83
tak-Tharo_1138|K04110 2e-33 420_[3]_82
tak-Tharo_1132|K04110 2e-33 418_[3]_79
aoa-dqs_3186|K04110 2e-33 420_[3]_82
cdn-BN940_14776|K04110 3.2e-33 406_[3]_85
eba-ebA2757|K04110 4.2e-33 421_[3]_83
tmz-Tmz1t_3136|K04110 7.2e-33 419_[3]_79
rta-Rta_22340|K04110 7.8e-33 415_[3]_79
poo-F7R28_12890|K04110 7.8e-33 418_[3]_78
cgd-CR3_1586|K04110 1.4e-32 417_[3]_100
reu-Reut_A1327|K04110 3.1e-32 430_[3]_93
brh-RBRH_00494|K04110 3.4e-32 445_[3]_79
rme-Rmet_1224|K04110 5.6e-32 433_[3]_86
ccro-CMC5_025720|K04110 7.9e-32 407_[3]_80
cbw-RR42_m1521|K04110 1.2e-31 433_[3]_103
--------------------------------------------------------------------------------
--------------------------------------------------------------------------------
--------------------------------------------------------------------------------
BL MOTIF YTYAGRSDDMLKVSGIYVSPFEVEATLVQH width=30 seqs=69
vei-Veis_0730|K04110 ( 407) YTYAGRSDDMLKVSGIYVSPFEVEATLMQH 1
dts-BI380_22110|K04110 ( 408) YTYAGRSDDMLKVSGIYVSPFEVEATLMQH 1
drg-H9K76_04160|K04110 ( 409) YTYAGRSDDMLKVSGIYVSPFEVEATLMQH 1
dih-G7047_17790|K04110 ( 409) YTYAGRSDDMLKVSGIYVSPFEVEATLMQH 1
daer-H9K75_07735|K04110 ( 408) YTYAGRSDDMLKVSGIYVSPFEVEATLMQH 1
ack-C380_20140|K04110 ( 408) YTYAGRSDDMLKVSGIYVSPFEVEATLMQH 1
this-HZT40_02665|K04110 ( 412) YTYAGRSDDMLKVSGIYVSPFEVEATLIQH 1
hyl-LPB072_05870|K04110 ( 411) YTYAGRNDDMLKVSGIYVSPFEVEATLVQH 1
hyb-Q5W_16405|K04110 ( 415) YTYAGRNDDMLKVSGIYVSPFEVEATLVQH 1
lim-L103DPR2_00827|K0411 ( 411) YTYAGRNDDMLKVSGIYVSPFEVESTLVQH 1
lih-L63ED372_02250|K0411 ( 411) YTYAGRNDDMLKVSGIYVSPFEVESTLVQH 1
cgd-CR3_3376|K04110 ( 434) YCYAGRSDDMLKVSGIYVSPFEVEATLMQH 1
rhf-EUB48_04930|K04110 ( 432) YTYSGRSDDMLKVSGIYVSPFEVEATLVQH 1
pol-Bpro_1624|K04110 ( 417) YTYSGRSDDMLKVSGIYVSPFEVEATLVQH 1
lch-Lcho_3655|K04110 ( 421) YTYSGRSDDMLKVSGIYVSPFEVEATLVQH 1
cbaa-SRAA_0581|K04110 ( 418) YTYGGRSDDMLKVSGIYVSPFEVESTLMQH 1
ctt-CtCNB1_0097|K04110 ( 411) YTYAGRSDDMLKVSGIYVSPFEVESTLQQH 1
ccup-BKK81_26760|K04110 ( 419) YSYAGRSDDMLKVSGIYVSPFEVEATLIQH 1
vff-VITFI_CDS1599|K04110 ( 417) YTYGGRSDDMLKVSGIYVSPFEVEATLVQH 1
snn-EWH46_00425|K04110 ( 419) YTYGGRSDDMLKVSGIYVSPFEVEATLVQH 1
rfr-Rfer_0216|K04110 ( 422) YTYGGRSDDMLKVSGIYVSPFEVEATLVQH 1
cti-RALTA_B1617|K04110 ( 416) YSYAGRSDDMLKVSGIYVSPFEVEATLVQH 1
cnc-CNE_2c18780|K04110 ( 416) YSYAGRSDDMLKVSGIYVSPFEVEATLVQH 1
ppul-RO07_00960|K04110 ( 421) YVYAGRSDDMLKVSGQYVSPIEVEMVLMQH 1
pnr-AT302_14885|K04110 ( 416) YVYAGRSDDMLKVSGQYVSPIEVEMVLMQH 1
vbo-CKY39_00520|K04110 ( 408) FTYAGRSDDMLKVSGIYVSPFEVEATLMQH 1
bfz-BAU07_21260|K04110 ( 406) YTYAGRSDDMIKVSGQYVSPIEVENVLVQH 1
pud-G9Q38_06750|K04110 ( 407) YTYAGRSDDMIKVSGQYVSPVEVENVLIQH 1
bpt-Bpet3574|K04110 ( 406) YTYAGRSDDMIKVSGQYVSPVEVENVLIQH 1
bgm-CAL15_08690|K04110 ( 406) YTYAGRSDDMIKVSGQYVSPVEVENVLIQH 1
bbro-BAU06_05165|K04110 ( 407) YTYAGRSDDMIKVSGQYVSPVEVENVLIQH 1
asw-CVS48_13515|K04110 ( 426) YTYAGRSDDMIKVSGQYVSPVEVENVLVQH 1
adt-APT56_22200|K04110 ( 406) YTYAGRSDDMIKVSGQYVSPVEVENVLVQH 1
pts-CUJ90_12230|K04110 ( 422) YVYAGRSDDMLKVSGQYVSPVEVEMVLVQH 1
pmeg-FNZ07_26495|K04110 ( 423) YVYAGRSDDMLKVSGQYVSPVEVEMVLVQH 1
bxe-Bxe_A1419|K04110 ( 422) YVYAGRSDDMLKVSGQYVSPVEVEMVLVQH 1
bpy-Bphyt_2700|K04110 ( 422) YVYAGRSDDMLKVSGQYVSPVEVEMVLVQH 1
bgf-BC1003_1063|K04110 ( 430) YVYAGRSDDMLKVSGQYVSPVEVEMVLVQH 1
cbw-RR42_s3017|K04110 ( 413) YSYAGRSDDMLKVSGIYVSPFEVEATLAQH 1
hyr-BSY239_631|K04110 ( 408) CTYAGRNDDMLKVSGIYVSPFEVEATLVQH 1
bhz-ACR54_04089|K04110 ( 405) YVYAGRSDDMIKVSGQYVSPVEVENVLVQH 1
pna-Pnap_2948|K04110 ( 417) YTYSGRSDDMLKVSGIYVSPFEVEATLSQH 1
aka-TKWG_07570|K04110 ( 409) YTYAGRSDDMLKVSGQYVSPFEVEATLIEH 1
azi-AzCIB_4632|K04110 ( 476) YVYAGRNDDMLKVSGIYVSPIEVESCLIQH 1
bcai-K788_0006461|K04110 ( 422) YQYAGRSDDMLKVSGQYVSPVEVEMVLVQH 1
ais-BUW96_14000|K04110 ( 406) YTYAGRSDDMIKVSGQYVSPVEVENILVQH 1
cti-RALTA_A1325|K04110 ( 421) YTYAGRSDDMLKVGGIYVSPFEVEAALAQH 1
cpau-EHF44_15385|K04110 ( 443) YTYAGRSDDMLKVGGIYVSPFEVEAALAQH 1
cnc-CNE_1c14400|K04110 ( 434) YTYAGRSDDMLKVGGIYVSPFEVEAALAQH 1
ccup-BKK81_12740|K04110 ( 418) YTYAGRSDDMLKVGGIYVSPFEVEAALAQH 1
rpa-RPA0661|K04110 ( 416) YTYAGRTDDMLKVSGIYVSPFEIEATLVQH 1
ptx-ABW99_07645|K04110 ( 420) YVYAGRSDDMLKVSGQYVSPIEVEMVLTQH 1
thi-THI_0472|K04110 ( 417) YTYAGRSDDMLKVSGIYVSPIEIETTLAQH 1
rpc-RPC_1025|K04110 ( 416) YSYAGRTDDMLKVSGIYVSPFEIEATLVQH 1
pspw-BJG93_02470|K04110 ( 421) YVYAGRSDDMLKVSGQYVSPVEVEMVLVAH 1
tak-Tharo_1138|K04110 ( 421) YVYAGRSDDMLKVSGIYVSPIEVESALIAH 1
tak-Tharo_1132|K04110 ( 419) YVYAGRSDDMLKVSGIYVSPIEVESALIAH 1
aoa-dqs_3186|K04110 ( 421) YVYAGRSDDMLKVSGIYVSPIEVESALIAH 1
cdn-BN940_14776|K04110 ( 407) YTYAGRSDDMIKVSGQYVSPVEVESVLARH 1
eba-ebA2757|K04110 ( 422) YIYAGRNDDMLKVSGIYVSPIEVESCLIEH 1
tmz-Tmz1t_3136|K04110 ( 420) YVYSGRSDDMLKVSGIYVSPIEVESALIAH 1
rta-Rta_22340|K04110 ( 416) YTYGGRSDDMLKVGGIYVSPFEVEASLMTH 1
poo-F7R28_12890|K04110 ( 419) YTYGGRSDDMLKVGGIYVSPFEVEASLMTH 1
cgd-CR3_1586|K04110 ( 418) YVYAGRSDDMLKVGGIYVSPFEVEAALARH 1
reu-Reut_A1327|K04110 ( 431) YIYAGRSDDMLKVGGIYVSPFEVEAALALH 1
brh-RBRH_00494|K04110 ( 446) YVYAGRSDDMFKVSGQYVSPVEVEMSLAHH 1
rme-Rmet_1224|K04110 ( 434) FTYAGRSDDMLKVGGIYVSPFEVEAALALH 1
ccro-CMC5_025720|K04110 ( 408) YVYAGRSDDMLKVSGQYVAPVEVELVLQQH 1
cbw-RR42_m1521|K04110 ( 434) FIYAGRSDDMLKVGGIYVSPFEVEAVLALH 1
//
--------------------------------------------------------------------------------
--------------------------------------------------------------------------------
--------------------------------------------------------------------------------
log-odds matrix: alength= 20 w= 30 n= 34610 bayes= 9.77713 E= 1.3e-1845
-855 46 -822 -814 30 -839 -434 -600 -708 -630 -593 -555 -831 -619 -734 -683 -742 -701 -323 460
-491 35 -530 -549 -525 -612 -487 20 -415 -551 -365 -246 -586 -101 -507 59 335 157 -506 -585
-1033 -754 -904 -978 -651 -872 -748 -905 -894 -921 -912 -787 -901 -851 -919 -890 -936 -987 -668 470
272 -360 -762 -743 -721 0 -708 -650 -709 -749 -624 -533 -661 -623 -740 53 -485 -583 -702 -781
-925 -747 -851 -925 -917 352 -828 -948 -852 -982 -955 -740 -885 -853 -897 -825 -911 -1000 -809 -921
-1003 -740 -892 -962 -920 -859 -793 -936 -751 -965 -958 -780 -881 -807 402 -879 -924 -1028 -795 -922
-471 -400 -474 -574 -696 -520 -543 -654 -538 -749 -631 229 -645 -523 -652 404 -89 -641 -680 -689
-1044 -776 420 -928 -937 -870 -849 -991 -911 -1001 -1014 -775 -904 -885 -940 -910 -956 -1054 -829 -943
-1044 -776 420 -928 -937 -870 -849 -991 -911 -1001 -1014 -775 -904 -885 -940 -910 -956 -1054 -829 -943
-872 -618 -825 -858 -739 -815 -765 -577 -767 -615 555 -703 -828 -759 -856 -764 -785 -725 -643 -721
-757 -537 -938 -845 -125 -913 -736 206 -774 302 -272 -738 -831 -646 -800 -790 -674 -472 -548 -628
-956 -730 -877 -913 -912 -852 -807 -873 474 -950 -905 -742 -875 -809 -667 -859 -883 -983 -794 -908
-940 -709 -909 -980 -866 -869 -861 -579 -907 -829 -815 -817 -902 -887 -943 -884 -869 374 -829 -921
-609 -538 -837 -878 -853 73 -799 -827 -832 -899 -808 -661 -792 -763 -862 404 -663 -777 -791 -886
-925 -747 -851 -925 -917 352 -828 -948 -852 -982 -955 -740 -885 -853 -897 -825 -911 -1000 -809 -921
-916 -701 -905 -967 -789 -862 -844 427 -877 -747 -731 -803 -897 356 -922 -857 -858 -668 -796 -851
-1033 -754 -904 -978 -651 -872 -748 -905 -894 -921 -912 -787 -901 -851 -919 -890 -936 -987 -668 470
-940 -709 -909 -980 -866 -869 -861 -579 -907 -829 -815 -817 -902 -887 -943 -884 -869 374 -829 -921
-276 -425 -805 -807 -780 -579 -753 -724 -770 -817 -698 -586 -709 -680 -795 423 -546 -659 -748 -830
-1024 -775 -904 -983 -937 -870 -854 -988 -906 -997 -1011 -824 398 -882 -938 -902 -949 -1048 -831 -947
-669 -455 -882 -839 385 -894 -866 224 -784 -467 -444 -703 -877 -798 -908 -760 -588 182 -755 -708
-680 -565 -328 413 -691 -653 -553 -565 -600 -734 -636 -413 -754 -427 -678 -599 -642 -679 -626 -699
-664 -452 -877 -837 -604 -890 -905 57 -784 -488 -463 -703 -877 -813 -914 -758 -585 365 -818 -769
-680 -565 -328 413 -691 -653 -553 -565 -600 -734 -636 -413 -754 -427 -678 -599 -642 -679 -626 -699
203 -367 -723 -728 -709 -524 -690 -624 -690 -278 288 264 -659 -613 -733 162 -187 -584 -699 -765
33 145 -707 -696 -622 -549 -642 -113 -612 -613 -500 -449 -654 -563 -676 -14 291 198 -635 -692
-1005 -746 -915 -988 -747 -877 -849 -669 -911 329 -658 -828 -902 -863 -935 -914 -918 -841 -783 -884
41 -281 -622 -536 -357 -566 -456 242 -454 -335 308 -391 -584 2 -528 -162 -171 233 -404 -426
-161 -287 -425 -87 -467 -525 -20 -351 -272 -182 -205 -187 -421 482 -152 -311 -171 -436 -329 -475
-1059 -780 -911 -1000 -931 -874 540 -1005 -922 -1006 -1028 -832 -907 -896 -947 -925 -966 -1068 -829 -934
--------------------------------------------------------------------------------
--------------------------------------------------------------------------------
--------------------------------------------------------------------------------
letter-probability matrix: alength= 20 w= 30 nsites= 69 E= 1.3e-1845
0.000000 0.014493 0.000000 0.000000 0.043478 0.000000 0.000000 0.000000 0.000000 0.000000 0.000000 0.000000 0.000000 0.000000 0.000000 0.000000 0.000000 0.000000 0.000000 0.942029
0.000000 0.014493 0.000000 0.000000 0.000000 0.000000 0.000000 0.043478 0.000000 0.000000 0.000000 0.000000 0.000000 0.014493 0.000000 0.072464 0.594203 0.260870 0.000000 0.000000
0.000000 0.000000 0.000000 0.000000 0.000000 0.000000 0.000000 0.000000 0.000000 0.000000 0.000000 0.000000 0.000000 0.000000 0.000000 0.000000 0.000000 0.000000 0.000000 1.000000
0.840580 0.000000 0.000000 0.000000 0.000000 0.086957 0.000000 0.000000 0.000000 0.000000 0.000000 0.000000 0.000000 0.000000 0.000000 0.072464 0.000000 0.000000 0.000000 0.000000
0.000000 0.000000 0.000000 0.000000 0.000000 1.000000 0.000000 0.000000 0.000000 0.000000 0.000000 0.000000 0.000000 0.000000 0.000000 0.000000 0.000000 0.000000 0.000000 0.000000
0.000000 0.000000 0.000000 0.000000 0.000000 0.000000 0.000000 0.000000 0.000000 0.000000 0.000000 0.000000 0.000000 0.000000 1.000000 0.000000 0.000000 0.000000 0.000000 0.000000
0.000000 0.000000 0.000000 0.000000 0.000000 0.000000 0.000000 0.000000 0.000000 0.000000 0.000000 0.101449 0.000000 0.000000 0.000000 0.869565 0.028986 0.000000 0.000000 0.000000
0.000000 0.000000 1.000000 0.000000 0.000000 0.000000 0.000000 0.000000 0.000000 0.000000 0.000000 0.000000 0.000000 0.000000 0.000000 0.000000 0.000000 0.000000 0.000000 0.000000
0.000000 0.000000 1.000000 0.000000 0.000000 0.000000 0.000000 0.000000 0.000000 0.000000 0.000000 0.000000 0.000000 0.000000 0.000000 0.000000 0.000000 0.000000 0.000000 0.000000
0.000000 0.000000 0.000000 0.000000 0.000000 0.000000 0.000000 0.000000 0.000000 0.000000 1.000000 0.000000 0.000000 0.000000 0.000000 0.000000 0.000000 0.000000 0.000000 0.000000
0.000000 0.000000 0.000000 0.000000 0.014493 0.000000 0.000000 0.144928 0.000000 0.840580 0.000000 0.000000 0.000000 0.000000 0.000000 0.000000 0.000000 0.000000 0.000000 0.000000
0.000000 0.000000 0.000000 0.000000 0.000000 0.000000 0.000000 0.000000 1.000000 0.000000 0.000000 0.000000 0.000000 0.000000 0.000000 0.000000 0.000000 0.000000 0.000000 0.000000
0.000000 0.000000 0.000000 0.000000 0.000000 0.000000 0.000000 0.000000 0.000000 0.000000 0.000000 0.000000 0.000000 0.000000 0.000000 0.000000 0.000000 1.000000 0.000000 0.000000
0.000000 0.000000 0.000000 0.000000 0.000000 0.144928 0.000000 0.000000 0.000000 0.000000 0.000000 0.000000 0.000000 0.000000 0.000000 0.855072 0.000000 0.000000 0.000000 0.000000
0.000000 0.000000 0.000000 0.000000 0.000000 1.000000 0.000000 0.000000 0.000000 0.000000 0.000000 0.000000 0.000000 0.000000 0.000000 0.000000 0.000000 0.000000 0.000000 0.000000
0.000000 0.000000 0.000000 0.000000 0.000000 0.000000 0.000000 0.666667 0.000000 0.000000 0.000000 0.000000 0.000000 0.333333 0.000000 0.000000 0.000000 0.000000 0.000000 0.000000
0.000000 0.000000 0.000000 0.000000 0.000000 0.000000 0.000000 0.000000 0.000000 0.000000 0.000000 0.000000 0.000000 0.000000 0.000000 0.000000 0.000000 0.000000 0.000000 1.000000
0.000000 0.000000 0.000000 0.000000 0.000000 0.000000 0.000000 0.000000 0.000000 0.000000 0.000000 0.000000 0.000000 0.000000 0.000000 0.000000 0.000000 1.000000 0.000000 0.000000
0.014493 0.000000 0.000000 0.000000 0.000000 0.000000 0.000000 0.000000 0.000000 0.000000 0.000000 0.000000 0.000000 0.000000 0.000000 0.985507 0.000000 0.000000 0.000000 0.000000
0.000000 0.000000 0.000000 0.000000 0.000000 0.000000 0.000000 0.000000 0.000000 0.000000 0.000000 0.000000 1.000000 0.000000 0.000000 0.000000 0.000000 0.000000 0.000000 0.000000
0.000000 0.000000 0.000000 0.000000 0.579710 0.000000 0.000000 0.159420 0.000000 0.000000 0.000000 0.000000 0.000000 0.000000 0.000000 0.000000 0.000000 0.260870 0.000000 0.000000
0.000000 0.000000 0.000000 1.000000 0.000000 0.000000 0.000000 0.000000 0.000000 0.000000 0.000000 0.000000 0.000000 0.000000 0.000000 0.000000 0.000000 0.000000 0.000000 0.000000
0.000000 0.000000 0.000000 0.000000 0.000000 0.000000 0.000000 0.043478 0.000000 0.000000 0.000000 0.000000 0.000000 0.000000 0.000000 0.000000 0.000000 0.956522 0.000000 0.000000
0.000000 0.000000 0.000000 1.000000 0.000000 0.000000 0.000000 0.000000 0.000000 0.000000 0.000000 0.000000 0.000000 0.000000 0.000000 0.000000 0.000000 0.000000 0.000000 0.000000
0.521739 0.000000 0.000000 0.000000 0.000000 0.000000 0.000000 0.000000 0.000000 0.014493 0.159420 0.130435 0.000000 0.000000 0.000000 0.159420 0.014493 0.000000 0.000000 0.000000
0.159420 0.028986 0.000000 0.000000 0.000000 0.000000 0.000000 0.014493 0.000000 0.000000 0.000000 0.000000 0.000000 0.000000 0.000000 0.043478 0.449275 0.304348 0.000000 0.000000
0.000000 0.000000 0.000000 0.000000 0.000000 0.000000 0.000000 0.000000 0.000000 1.000000 0.000000 0.000000 0.000000 0.000000 0.000000 0.000000 0.000000 0.000000 0.000000 0.000000
0.173913 0.000000 0.000000 0.000000 0.000000 0.000000 0.000000 0.188406 0.000000 0.000000 0.188406 0.000000 0.000000 0.028986 0.000000 0.014493 0.014493 0.391304 0.000000 0.000000
0.072464 0.000000 0.000000 0.028986 0.000000 0.000000 0.014493 0.000000 0.000000 0.043478 0.000000 0.000000 0.000000 0.782609 0.028986 0.000000 0.028986 0.000000 0.000000 0.000000
0.000000 0.000000 0.000000 0.000000 0.000000 0.000000 1.000000 0.000000 0.000000 0.000000 0.000000 0.000000 0.000000 0.000000 0.000000 0.000000 0.000000 0.000000 0.000000 0.000000
--------------------------------------------------------------------------------
--------------------------------------------------------------------------------
--------------------------------------------------------------------------------
Y[TV]YAGRSDDMLKVSG[IQ]YVSP[FV]EVEA[TV]LVQH
--------------------------------------------------------------------------------
Time 56.69 secs.
********************************************************************************
********************************************************************************
MOTIF GPSAALMYWNNREKSRDTFQGEWTKSGDKY MEME-4
********************************************************************************
--------------------------------------------------------------------------------
--------------------------------------------------------------------------------
Simplified A :::8a::::1::2:::2::::1::::::::
pos.-specific C :::::::::1:::::::1::::::::::::
probability D ::::::::::::3:::3::::2:::::a::
matrix E ::::::::::::4:::3::::3::::::::
F ::::::::::::::::::a:::::::::::
G a::::::::2::::::::::a2::::a:::
H ::::::::::::::::::::::::::::::
I :::::::::::::::::::::::1::::::
K :::::::::::::a::::::::::7:::a:
L :::::7:::::::::::::3:::3::::::
M :::::19:::::::::::::::::::::::
N :::::::::5a:::::::::::::::::::
P :a:::::::::::::::::::1::::::::
Q ::::::::::::::::1::4::::::::::
R :::::::::::a:::9:::1::::3:::::
S ::92:::::1::::5::::::::::a::::
T ::11::::::::::5::9:::::6::::::
V :::::1:::::::::::::1::::::::::
W ::::::::a:::::::::::::a:::::::
Y :::::::a:::::::::::::::::::::a
bits 6.6 * *
5.9 * *
5.3 * * *
4.6 *** * * * * **
Relative 3.9 ** *** ** * * ** * * ***
Entropy 3.3 *** * *** ** *** ** * * ******
(110.5 bits) 2.6 *** * ****** *** ** * ********
2.0 ********************* ********
1.3 ******************************
0.7 ******************************
0.0 ------------------------------
Multilevel GPSAALMYWNNREKSRDTFQGEWTKSGDKY
consensus G D T E L G LR
sequence A
--------------------------------------------------------------------------------
--------------------------------------------------------------------------------
--------------------------------------------------------------------------------
Sequence name Start P-value Site
------------- ----- --------- ------------------------------
lim-L103DPR2_00827|K0411 374 1.01e-40 HNEIGDLYIK GPSAALMYWNNREKSRDTFQGEWTKSGDKY SRDPEGYYTY
vbo-CKY39_00520|K04110 371 1.60e-38 DGEVGDLYIR GPSSALMYWCNREKSRDTFQGGWTKSGDKY TRDADGYFTY
bpt-Bpet3574|K04110 369 7.66e-38 PNAIGDLYIK GPSAALMYWNNRDKTRQCFQGEWLKSGDKY QCDADGYYTY
lih-L63ED372_02250|K0411 374 2.47e-37 PNEIGDLYIQ GPSSALMYWNNREKTRDTFQGVWTKSGDKY TRDPDGYYTY
ack-C380_20140|K04110 371 4.26e-37 QGEIGDLYIQ GPSAALMYWNNRAKTRETFQGAWTKSGDKY VRDAEGYYTY
vff-VITFI_CDS1599|K04110 380 6.00e-37 DGEPGDLYIH GPSAAMMYWGNREKTRDTFQGGWTKSGDKY IRNPDGTYTY
pna-Pnap_2948|K04110 380 6.00e-37 DGDTGDLYIK GPSAALMYWGNREKSRETFQGAWTKSGDKY VRNQDGTYTY
snn-EWH46_00425|K04110 382 8.37e-37 EGEPGDLYIQ GPSAAMMYWGNREKTRETFQGGWTKSGDKY VRNPDGTYTY
bfz-BAU07_21260|K04110 369 8.37e-37 PGAIGDLYIK GPSAALMYWNNREKTRQCFLGDWLKSGDKY VCDADGYYTY
bbro-BAU06_05165|K04110 370 8.37e-37 PGTIGDLYIK GPSAALMYWNNREKTRQCFLGDWLKSGDKY VRDEDGYYTY
cnc-CNE_1c14400|K04110 397 9.84e-37 PGEIGDLYIK GPSAALMYWCNRDKSRDTFVGEWTRSGDKY LCDADGYYTY
cgd-CR3_3376|K04110 397 9.84e-37 DGEVGDLYIQ GPSAALMYWGNRDKSRETFQGCWTKSGDKY VRNADGTYCY
pol-Bpro_1624|K04110 380 1.15e-36 DGETGDLYIH GPSSALMYWGNREKSRETFQGAWTKSGDKY VRNADGTYTY
bhz-ACR54_04089|K04110 368 1.58e-36 PGAIGDLYIK GPSAALMYWNNRDKTRQCFLGDWLKSGDKY LCDEDGYYVY
asw-CVS48_13515|K04110 389 1.58e-36 AGTIGDLYIK GPSAALMYWNNRDKTRQCFLGDWLKSGDKY TCDTDGYYTY
ais-BUW96_14000|K04110 369 1.58e-36 PGAIGDLYIK GPSAALMYWNNRDKTRQCFLGDWLKSGDKY TCDADGYYTY
adt-APT56_22200|K04110 369 1.58e-36 AGAIGDLYIK GPSAALMYWNNRDKTRQCFLGDWLKSGDKY ICDADGYYTY
ppul-RO07_00960|K04110 384 2.49e-36 DGEIGDLYIK GPSAALMYWCNREKSRATFLGDWLKSGDKY QRLPNGYYVY
pnr-AT302_14885|K04110 379 2.49e-36 DGEIGDLYIK GPSAALMYWCNREKSRATFLGDWLKSGDKY QRLPNGYYVY
hyb-Q5W_16405|K04110 378 2.49e-36 SSDIGDLYIK GPSAALMYWNNRTKSRDTFQGSWTKSGDKY LRNANGTYTY
dts-BI380_22110|K04110 371 3.34e-36 DGEVGDLFIQ GPSAALMYWGNRDKTRETFQGGWLKSGDKY VRDADGYYTY
cbw-RR42_s3017|K04110 376 3.34e-36 DGDVGDLYIQ GPSAALMYWGNREKSRETFRGGWTKSGDKY ARNADGSYSY
rme-Rmet_1224|K04110 397 3.85e-36 SGEVGDLYIK GPSAALMYWCNREKSRDTFVGAWTRSGDKY VCDADGYFTY
bgf-BC1003_1063|K04110 393 4.44e-36 DGEVGDLYIK GPSAALMYWCNREKSRATFLGEWIRSGDKY RRLPNGCYVY
rfr-Rfer_0216|K04110 385 6.77e-36 DGEPGDLYIH GPSAAMMYWGNRAKTRETFQGGWTKSGDKY VRNSDGSYTY
reu-Reut_A1327|K04110 394 8.90e-36 PGEIGDLYIK GPSAALMYWCNRDKTRDTFVGAWTRSGDKY LQDADGYYIY
cti-RALTA_A1325|K04110 384 8.90e-36 AGEIGELFIK GPSAALMYWCNRDKSRETFVGAWTRSGDKY LRDADGYYTY
aka-TKWG_07570|K04110 372 8.90e-36 DGEIGDLYIK GKSAALMYWNNREKTRATFQGEWIKSGDKY SRDADGYYTY
cgd-CR3_1586|K04110 381 1.02e-35 AGEIGDLYIK GPSAALMYWGNRDKTRDTFVGEWTRSGDKY LCDADGYYVY
cbw-RR42_m1521|K04110 397 1.02e-35 PGEIGDLFIK GPSAALMYWGNRDKTRDTFVGEWTRSGDKY QQDADGYFIY
bgm-CAL15_08690|K04110 369 1.33e-35 PGAIGDLYIK GPSTALMYWNNRDKTRQCFLGDWLKSGDKY ICDADGYYTY
rhf-EUB48_04930|K04110 395 1.73e-35 SCDPGDLYIQ GPSSAMMYWGNRSKTRDTFQGGWTKSGDKY VRNADGSYTY
ccup-BKK81_12740|K04110 381 2.55e-35 PGEIGDLYVM GPSAALMYWGNREKSRDTFVGAWTRSGDKY LCDAEGYYTY
bxe-Bxe_A1419|K04110 385 2.55e-35 DGEVGDLYIK GPSAAVMYWNNREKSRATFLGEWIRSGDKY CRLPNGCYVY
bpy-Bphyt_2700|K04110 385 3.28e-35 DGEVGDLYIK GPSAAVMYWNNREKTRATFLGEWIRSGDKY CRLANGCYVY
drg-H9K76_04160|K04110 372 3.73e-35 DGEIGDLFIK GPSTALMYWNNRSKSRDTFRGEWLKSGDKY SRDTDGYYTY
dih-G7047_17790|K04110 372 3.73e-35 DGEIGELFIK GPSTALMYWNNRSKSRDTFRGEWLKSGDKY SRDADGYYTY
ctt-CtCNB1_0097|K04110 374 3.73e-35 DGEIGDLYIK GPSAALMYWANRDKTRDTFQGAWLKSGDKY VRDADGYYTY
hyr-BSY239_631|K04110 371 4.23e-35 DGEIGDLYIK GPSAALMYWNNRAKTRDTFQGGWTKAGDKY TRDAEGYCTY
daer-H9K75_07735|K04110 371 4.23e-35 VGEIGELYIK GPSTALMYWNNRTKSRDTFRGEWLKSGDKY SCDADGYYTY
cti-RALTA_B1617|K04110 379 4.79e-35 DGEIGDLYIQ GPSAAMMYWANREKSRETFRGGWTKSGDKY VRNPDGTYSY
cnc-CNE_2c18780|K04110 379 4.79e-35 DGEIGDLYIQ GPSAAMMYWANREKSRETFRGGWTKSGDKY VRNPDGTYSY
pts-CUJ90_12230|K04110 385 5.43e-35 DGEIGDLFIK GPSAALMYWSNREKSRATFLGEWIRSGDKY CRLPNGCYVY
pmeg-FNZ07_26495|K04110 386 5.43e-35 DGDVGDLYIK GPSAALMYWSNREKSRATFLGEWIRSGDKY RRLESGCYVY
bcai-K788_0006461|K04110 385 5.43e-35 DGEVGDLFIK GPSAALMYWSNREKSRATFLGEWIRSGDKY CRLPNGCYQY
pspw-BJG93_02470|K04110 384 6.95e-35 DGEVGDLFIK GPSAALMYWSNREKTRATFLGEWIRSGDKY RRLANGYYVY
rpa-RPA0661|K04110 379 7.85e-35 AGEPGDLYIH GPSSATMYWGNRAKSRDTFQGGWTKSGDKY VRNDDGSYTY
cpau-EHF44_15385|K04110 406 1.13e-34 DGEIGDLYIK GPTAALMYWCNRDKSRDTFVGAWTRSGDKY VRDADGYYTY
thi-THI_0472|K04110 380 1.28e-34 DGEPGDLYIQ GPSSALMYWGNRAKSRETFQGTWTRSGDKY IRNTDGSYTY
vei-Veis_0730|K04110 370 1.63e-34 DGAIGDLYVQ GPSAALMYWNERDKSRETFQGVWTKSGDKY LRDAEGYYTY
hyl-LPB072_05870|K04110 374 1.63e-34 ANQIGDLYIA GPSAALLYWNNRAKSRETFQGPWTKSGDKY TRDPDGYYTY
rta-Rta_22340|K04110 379 1.83e-34 AGEIGELQIR GPSAALMYWNNRAKTKATFCGDWTKSGDKY TRDADGYYTY
azi-AzCIB_4632|K04110 439 3.32e-34 PDEPGELQIS GPTSAVMYWNNREKTRATFQGPWTRSGDKY SRNADGYYVY
ptx-ABW99_07645|K04110 383 3.74e-34 DGEIGDLYIK GPSAALMYWTNREKSRATFLGEWLRSGDKY RRDANGCYVY
eba-ebA2757|K04110 385 2.09e-33 ADEPGELQIA GPTSAAMYWNNRAKSRDTFQGPWTRSGDKY SRSADGYYIY
lch-Lcho_3655|K04110 384 3.27e-33 DGEPGDLYIH GPSAAMMYWANQTKTRETFQGGWTKSGDKY VRNADGSYTY
brh-RBRH_00494|K04110 409 4.07e-33 DGEIGDLFIK GPSAALMYWCNREKSRTTFLGDWLRSGDKF RRQPNGRYVY
rpc-RPC_1025|K04110 379 4.55e-33 DGEPGDLYIH GPSSATMYWGNRAKTQETFQGGWTKSGDKY IRNEDGSYSY
cdn-BN940_14776|K04110 370 6.30e-33 PGTIGDLYIK GPSAALMYWNNRDKSRDIYRGAWLKSGDKY TCDADGYYTY
cbaa-SRAA_0581|K04110 381 7.83e-33 EGELGDLYIQ GPSAALLYWGNRDKSRDTFQGHWVKSGDKY TQHSDGSYTY
pud-G9Q38_06750|K04110 370 8.71e-33 AGAIGDLYIR GSSAALMYWNNRAKTRETMLGDWLKSGDKY VCDADGYYTY
this-HZT40_02665|K04110 375 1.08e-32 DGEAGDLYVK GXGSALMYWNNRAKTRETFQGGWTKSGDKY IHNPDGTYTY
poo-F7R28_12890|K04110 382 1.08e-32 DGEIGELQIS GPSAAIMYWNNRAKTKATFAGEWTKSGDKY TRDADGYYTY
ccup-BKK81_26760|K04110 382 6.35e-32 DGEVGDLYIR GPSAALMYWSDRARSRDTFRGEWTKSGDKY LHNTDGSYSY
tak-Tharo_1138|K04110 384 7.78e-32 PGEPGELQIS GPTSAVCYWNNREKSRSTFLGEWTRSGDKY LLDQDGYYVY
aoa-dqs_3186|K04110 384 3.48e-31 PGEPGELQIS GPTAAAYYWNNREKTRNTFQGPWTRSGDKY QMDADGYYVY
tak-Tharo_1132|K04110 382 3.84e-31 AGVAGELQIS GPSSAVMYWNNPEKTAATFMGEWTRSGDKY LVNDEGYYVY
ccro-CMC5_025720|K04110 371 9.06e-29 DGEIGDLYVK GPSAALLYWRNRDRTRATFLGDWVKTGDKY QRLPSGHYVY
tmz-Tmz1t_3136|K04110 383 2.17e-28 AEEPGELQIS GPSSAVQYWNQPEKSRATFLEGWTRSGDKY YRNRDGYYVY
--------------------------------------------------------------------------------
--------------------------------------------------------------------------------
--------------------------------------------------------------------------------
SEQUENCE NAME POSITION P-VALUE MOTIF DIAGRAM
------------- ---------------- -------------
lim-L103DPR2_00827|K0411 1e-40 373_[4]_118
vbo-CKY39_00520|K04110 1.6e-38 370_[4]_117
bpt-Bpet3574|K04110 7.7e-38 368_[4]_121
lih-L63ED372_02250|K0411 2.5e-37 373_[4]_118
ack-C380_20140|K04110 4.3e-37 370_[4]_117
vff-VITFI_CDS1599|K04110 6e-37 379_[4]_122
pna-Pnap_2948|K04110 6e-37 379_[4]_118
snn-EWH46_00425|K04110 8.4e-37 381_[4]_126
bfz-BAU07_21260|K04110 8.4e-37 368_[4]_120
bbro-BAU06_05165|K04110 8.4e-37 369_[4]_120
cnc-CNE_1c14400|K04110 9.8e-37 396_[4]_125
cgd-CR3_3376|K04110 9.8e-37 396_[4]_151
pol-Bpro_1624|K04110 1.2e-36 379_[4]_117
bhz-ACR54_04089|K04110 1.6e-36 367_[4]_121
asw-CVS48_13515|K04110 1.6e-36 388_[4]_121
ais-BUW96_14000|K04110 1.6e-36 368_[4]_121
adt-APT56_22200|K04110 1.6e-36 368_[4]_121
ppul-RO07_00960|K04110 2.5e-36 383_[4]_119
pnr-AT302_14885|K04110 2.5e-36 378_[4]_116
hyb-Q5W_16405|K04110 2.5e-36 377_[4]_118
dts-BI380_22110|K04110 3.3e-36 370_[4]_130
cbw-RR42_s3017|K04110 3.3e-36 375_[4]_118
rme-Rmet_1224|K04110 3.8e-36 396_[4]_123
bgf-BC1003_1063|K04110 4.4e-36 392_[4]_116
rfr-Rfer_0216|K04110 6.8e-36 384_[4]_118
reu-Reut_A1327|K04110 8.9e-36 393_[4]_130
cti-RALTA_A1325|K04110 8.9e-36 383_[4]_122
aka-TKWG_07570|K04110 8.9e-36 371_[4]_123
cgd-CR3_1586|K04110 1e-35 380_[4]_137
cbw-RR42_m1521|K04110 1e-35 396_[4]_140
bgm-CAL15_08690|K04110 1.3e-35 368_[4]_121
rhf-EUB48_04930|K04110 1.7e-35 394_[4]_118
ccup-BKK81_12740|K04110 2.5e-35 380_[4]_130
bxe-Bxe_A1419|K04110 2.5e-35 384_[4]_116
bpy-Bphyt_2700|K04110 3.3e-35 384_[4]_116
drg-H9K76_04160|K04110 3.7e-35 371_[4]_115
dih-G7047_17790|K04110 3.7e-35 371_[4]_115
ctt-CtCNB1_0097|K04110 3.7e-35 373_[4]_118
hyr-BSY239_631|K04110 4.2e-35 370_[4]_118
daer-H9K75_07735|K04110 4.2e-35 370_[4]_115
cti-RALTA_B1617|K04110 4.8e-35 378_[4]_126
cnc-CNE_2c18780|K04110 4.8e-35 378_[4]_126
pts-CUJ90_12230|K04110 5.4e-35 384_[4]_116
pmeg-FNZ07_26495|K04110 5.4e-35 385_[4]_116
bcai-K788_0006461|K04110 5.4e-35 384_[4]_118
pspw-BJG93_02470|K04110 6.9e-35 383_[4]_120
rpa-RPA0661|K04110 7.9e-35 378_[4]_116
cpau-EHF44_15385|K04110 1.1e-34 405_[4]_123
thi-THI_0472|K04110 1.3e-34 379_[4]_119
vei-Veis_0730|K04110 1.6e-34 369_[4]_120
hyl-LPB072_05870|K04110 1.6e-34 373_[4]_121
rta-Rta_22340|K04110 1.8e-34 378_[4]_116
azi-AzCIB_4632|K04110 3.3e-34 438_[4]_119
ptx-ABW99_07645|K04110 3.7e-34 382_[4]_116
eba-ebA2757|K04110 2.1e-33 384_[4]_120
lch-Lcho_3655|K04110 3.3e-33 383_[4]_118
brh-RBRH_00494|K04110 4.1e-33 408_[4]_116
rpc-RPC_1025|K04110 4.5e-33 378_[4]_116
cdn-BN940_14776|K04110 6.3e-33 369_[4]_122
cbaa-SRAA_0581|K04110 7.8e-33 380_[4]_118
pud-G9Q38_06750|K04110 8.7e-33 369_[4]_120
this-HZT40_02665|K04110 1.1e-32 374_[4]_122
poo-F7R28_12890|K04110 1.1e-32 381_[4]_115
ccup-BKK81_26760|K04110 6.3e-32 381_[4]_118
tak-Tharo_1138|K04110 7.8e-32 383_[4]_119
aoa-dqs_3186|K04110 3.5e-31 383_[4]_119
tak-Tharo_1132|K04110 3.8e-31 381_[4]_116
ccro-CMC5_025720|K04110 9.1e-29 370_[4]_117
tmz-Tmz1t_3136|K04110 2.2e-28 382_[4]_116
--------------------------------------------------------------------------------
--------------------------------------------------------------------------------
--------------------------------------------------------------------------------
BL MOTIF GPSAALMYWNNREKSRDTFQGEWTKSGDKY width=30 seqs=69
lim-L103DPR2_00827|K0411 ( 374) GPSAALMYWNNREKSRDTFQGEWTKSGDKY 1
vbo-CKY39_00520|K04110 ( 371) GPSSALMYWCNREKSRDTFQGGWTKSGDKY 1
bpt-Bpet3574|K04110 ( 369) GPSAALMYWNNRDKTRQCFQGEWLKSGDKY 1
lih-L63ED372_02250|K0411 ( 374) GPSSALMYWNNREKTRDTFQGVWTKSGDKY 1
ack-C380_20140|K04110 ( 371) GPSAALMYWNNRAKTRETFQGAWTKSGDKY 1
vff-VITFI_CDS1599|K04110 ( 380) GPSAAMMYWGNREKTRDTFQGGWTKSGDKY 1
pna-Pnap_2948|K04110 ( 380) GPSAALMYWGNREKSRETFQGAWTKSGDKY 1
snn-EWH46_00425|K04110 ( 382) GPSAAMMYWGNREKTRETFQGGWTKSGDKY 1
bfz-BAU07_21260|K04110 ( 369) GPSAALMYWNNREKTRQCFLGDWLKSGDKY 1
bbro-BAU06_05165|K04110 ( 370) GPSAALMYWNNREKTRQCFLGDWLKSGDKY 1
cnc-CNE_1c14400|K04110 ( 397) GPSAALMYWCNRDKSRDTFVGEWTRSGDKY 1
cgd-CR3_3376|K04110 ( 397) GPSAALMYWGNRDKSRETFQGCWTKSGDKY 1
pol-Bpro_1624|K04110 ( 380) GPSSALMYWGNREKSRETFQGAWTKSGDKY 1
bhz-ACR54_04089|K04110 ( 368) GPSAALMYWNNRDKTRQCFLGDWLKSGDKY 1
asw-CVS48_13515|K04110 ( 389) GPSAALMYWNNRDKTRQCFLGDWLKSGDKY 1
ais-BUW96_14000|K04110 ( 369) GPSAALMYWNNRDKTRQCFLGDWLKSGDKY 1
adt-APT56_22200|K04110 ( 369) GPSAALMYWNNRDKTRQCFLGDWLKSGDKY 1
ppul-RO07_00960|K04110 ( 384) GPSAALMYWCNREKSRATFLGDWLKSGDKY 1
pnr-AT302_14885|K04110 ( 379) GPSAALMYWCNREKSRATFLGDWLKSGDKY 1
hyb-Q5W_16405|K04110 ( 378) GPSAALMYWNNRTKSRDTFQGSWTKSGDKY 1
dts-BI380_22110|K04110 ( 371) GPSAALMYWGNRDKTRETFQGGWLKSGDKY 1
cbw-RR42_s3017|K04110 ( 376) GPSAALMYWGNREKSRETFRGGWTKSGDKY 1
rme-Rmet_1224|K04110 ( 397) GPSAALMYWCNREKSRDTFVGAWTRSGDKY 1
bgf-BC1003_1063|K04110 ( 393) GPSAALMYWCNREKSRATFLGEWIRSGDKY 1
rfr-Rfer_0216|K04110 ( 385) GPSAAMMYWGNRAKTRETFQGGWTKSGDKY 1
reu-Reut_A1327|K04110 ( 394) GPSAALMYWCNRDKTRDTFVGAWTRSGDKY 1
cti-RALTA_A1325|K04110 ( 384) GPSAALMYWCNRDKSRETFVGAWTRSGDKY 1
aka-TKWG_07570|K04110 ( 372) GKSAALMYWNNREKTRATFQGEWIKSGDKY 1
cgd-CR3_1586|K04110 ( 381) GPSAALMYWGNRDKTRDTFVGEWTRSGDKY 1
cbw-RR42_m1521|K04110 ( 397) GPSAALMYWGNRDKTRDTFVGEWTRSGDKY 1
bgm-CAL15_08690|K04110 ( 369) GPSTALMYWNNRDKTRQCFLGDWLKSGDKY 1
rhf-EUB48_04930|K04110 ( 395) GPSSAMMYWGNRSKTRDTFQGGWTKSGDKY 1
ccup-BKK81_12740|K04110 ( 381) GPSAALMYWGNREKSRDTFVGAWTRSGDKY 1
bxe-Bxe_A1419|K04110 ( 385) GPSAAVMYWNNREKSRATFLGEWIRSGDKY 1
bpy-Bphyt_2700|K04110 ( 385) GPSAAVMYWNNREKTRATFLGEWIRSGDKY 1
drg-H9K76_04160|K04110 ( 372) GPSTALMYWNNRSKSRDTFRGEWLKSGDKY 1
dih-G7047_17790|K04110 ( 372) GPSTALMYWNNRSKSRDTFRGEWLKSGDKY 1
ctt-CtCNB1_0097|K04110 ( 374) GPSAALMYWANRDKTRDTFQGAWLKSGDKY 1
hyr-BSY239_631|K04110 ( 371) GPSAALMYWNNRAKTRDTFQGGWTKAGDKY 1
daer-H9K75_07735|K04110 ( 371) GPSTALMYWNNRTKSRDTFRGEWLKSGDKY 1
cti-RALTA_B1617|K04110 ( 379) GPSAAMMYWANREKSRETFRGGWTKSGDKY 1
cnc-CNE_2c18780|K04110 ( 379) GPSAAMMYWANREKSRETFRGGWTKSGDKY 1
pts-CUJ90_12230|K04110 ( 385) GPSAALMYWSNREKSRATFLGEWIRSGDKY 1
pmeg-FNZ07_26495|K04110 ( 386) GPSAALMYWSNREKSRATFLGEWIRSGDKY 1
bcai-K788_0006461|K04110 ( 385) GPSAALMYWSNREKSRATFLGEWIRSGDKY 1
pspw-BJG93_02470|K04110 ( 384) GPSAALMYWSNREKTRATFLGEWIRSGDKY 1
rpa-RPA0661|K04110 ( 379) GPSSATMYWGNRAKSRDTFQGGWTKSGDKY 1
cpau-EHF44_15385|K04110 ( 406) GPTAALMYWCNRDKSRDTFVGAWTRSGDKY 1
thi-THI_0472|K04110 ( 380) GPSSALMYWGNRAKSRETFQGTWTRSGDKY 1
vei-Veis_0730|K04110 ( 370) GPSAALMYWNERDKSRETFQGVWTKSGDKY 1
hyl-LPB072_05870|K04110 ( 374) GPSAALLYWNNRAKSRETFQGPWTKSGDKY 1
rta-Rta_22340|K04110 ( 379) GPSAALMYWNNRAKTKATFCGDWTKSGDKY 1
azi-AzCIB_4632|K04110 ( 439) GPTSAVMYWNNREKTRATFQGPWTRSGDKY 1
ptx-ABW99_07645|K04110 ( 383) GPSAALMYWTNREKSRATFLGEWLRSGDKY 1
eba-ebA2757|K04110 ( 385) GPTSAAMYWNNRAKSRDTFQGPWTRSGDKY 1
lch-Lcho_3655|K04110 ( 384) GPSAAMMYWANQTKTRETFQGGWTKSGDKY 1
brh-RBRH_00494|K04110 ( 409) GPSAALMYWCNREKSRTTFLGDWLRSGDKF 1
rpc-RPC_1025|K04110 ( 379) GPSSATMYWGNRAKTQETFQGGWTKSGDKY 1
cdn-BN940_14776|K04110 ( 370) GPSAALMYWNNRDKSRDIYRGAWLKSGDKY 1
cbaa-SRAA_0581|K04110 ( 381) GPSAALLYWGNRDKSRDTFQGHWVKSGDKY 1
pud-G9Q38_06750|K04110 ( 370) GSSAALMYWNNRAKTRETMLGDWLKSGDKY 1
this-HZT40_02665|K04110 ( 375) GXGSALMYWNNRAKTRETFQGGWTKSGDKY 1
poo-F7R28_12890|K04110 ( 382) GPSAAIMYWNNRAKTKATFAGEWTKSGDKY 1
ccup-BKK81_26760|K04110 ( 382) GPSAALMYWSDRARSRDTFRGEWTKSGDKY 1
tak-Tharo_1138|K04110 ( 384) GPTSAVCYWNNREKSRSTFLGEWTRSGDKY 1
aoa-dqs_3186|K04110 ( 384) GPTAAAYYWNNREKTRNTFQGPWTRSGDKY 1
tak-Tharo_1132|K04110 ( 382) GPSSAVMYWNNPEKTAATFMGEWTRSGDKY 1
ccro-CMC5_025720|K04110 ( 371) GPSAALLYWRNRDRTRATFLGDWVKTGDKY 1
tmz-Tmz1t_3136|K04110 ( 383) GPSSAVQYWNQPEKSRATFLEGWTRSGDKY 1
//
--------------------------------------------------------------------------------
--------------------------------------------------------------------------------
--------------------------------------------------------------------------------
log-odds matrix: alength= 20 w= 30 n= 34610 bayes= 9.05382 E= 7.0e-1832
-925 -747 -851 -925 -917 352 -828 -948 -852 -982 -955 -740 -885 -853 -897 -825 -911 -1000 -809 -921
-381 -376 -433 -404 -472 -474 -410 -407 -129 -459 -422 -344 387 -338 -436 -156 -385 -446 -491 -513
-424 -339 -637 -663 -642 -246 -611 -587 -564 -688 -560 -380 -615 -552 -629 410 36 -591 -626 -670
256 -367 -774 -759 -735 -525 -719 -668 -727 -766 -640 -539 -662 -630 -751 186 -2 -598 -715 -793
298 -656 -894 -957 -908 -785 -842 -920 -893 -963 -919 -770 -861 -844 -917 -699 -798 -906 -819 -928
-235 -337 -614 -518 -292 -641 -474 -64 -447 288 198 -431 -560 -385 -495 -471 -129 -2 -405 -461
-558 -108 -561 -555 -423 -591 -496 -226 -457 -190 545 -408 -576 -253 -589 -456 -468 -380 -321 -262
-1033 -754 -904 -978 -651 -872 -748 -905 -894 -921 -912 -787 -901 -851 -919 -890 -936 -987 -668 470
-1030 -759 -895 -968 -821 -865 -839 -950 -891 -933 -942 -806 -897 -865 -920 -900 -940 -1010 653 -845
-101 377 -554 -639 -734 140 -610 -679 -618 -774 -653 447 -658 -571 -207 53 -188 -618 -717 -752
-521 -325 -177 -238 -455 -449 -178 -344 -322 -519 -403 547 -501 -125 -447 -216 -341 -481 -384 -451
-497 -265 -510 -499 -524 -512 -262 -400 -134 -485 -419 -274 -197 -124 391 -390 -446 -557 -331 -496
53 -707 231 300 -807 -619 -530 -617 -372 -694 -587 -362 -609 -293 -589 -26 -48 -629 -777 -730
-486 -330 -527 -466 -574 -550 -413 -378 463 -541 -417 -285 -532 -372 -72 -438 -435 -532 -426 -538
-528 -460 -792 -812 -789 -617 -750 -718 -754 -828 -703 -575 -735 -687 -796 332 300 -683 -749 -832
-358 -255 -501 -489 -515 -503 -252 -390 -40 -475 -409 -264 -455 -126 389 -381 -437 -548 -321 -487
91 -725 258 226 -792 -604 -510 -618 -368 -694 -588 -36 -608 201 -581 -171 -197 -635 -765 -711
-512 341 -692 -704 -643 -616 -646 -112 -594 -628 -509 -426 -687 -562 -673 -324 384 -467 -650 -713
-559 -296 -583 -562 457 -633 -441 -307 -513 -321 -77 -430 -579 -510 -601 -429 -542 -429 -255 -84
-277 51 -636 -544 -361 -586 -464 -206 -412 160 -29 -403 -601 376 85 -416 -388 66 -415 -442
-527 -489 -510 -204 -673 348 -555 -616 -496 -738 -599 -358 -662 -548 -577 -449 -599 -659 -569 -657
15 41 173 238 -522 123 -59 -441 -227 -516 -400 -191 -19 -231 -371 -136 -171 -135 -504 -482
-1030 -759 -895 -968 -821 -865 -839 -950 -891 -933 -942 -806 -897 -865 -920 -900 -940 -1010 653 -845
-683 -470 -896 -844 -512 -896 -840 180 -785 142 -383 -711 -868 -751 -882 -758 324 -101 -685 -715
-687 -605 -700 -537 -775 -701 -472 -615 410 -665 -569 -426 -727 -346 249 -556 -582 -678 -630 -666
-261 -370 -766 -758 -735 -527 -715 -670 -721 -769 -642 -529 -662 -630 -749 420 -186 -604 -715 -791
-925 -747 -851 -925 -917 352 -828 -948 -852 -982 -955 -740 -885 -853 -897 -825 -911 -1000 -809 -921
-1044 -776 420 -928 -937 -870 -849 -991 -911 -1001 -1014 -775 -904 -885 -940 -910 -956 -1054 -829 -943
-956 -730 -877 -913 -912 -852 -807 -873 474 -950 -905 -742 -875 -809 -667 -859 -883 -983 -794 -908
-868 -587 -829 -825 -101 -843 -449 -615 -720 -644 -608 -568 -837 -633 -746 -697 -754 -715 -339 467
--------------------------------------------------------------------------------
--------------------------------------------------------------------------------
--------------------------------------------------------------------------------
letter-probability matrix: alength= 20 w= 30 nsites= 69 E= 7.0e-1832
0.000000 0.000000 0.000000 0.000000 0.000000 1.000000 0.000000 0.000000 0.000000 0.000000 0.000000 0.000000 0.000000 0.000000 0.000000 0.000000 0.000000 0.000000 0.000000 0.000000
0.001829 0.000152 0.000787 0.000812 0.000567 0.001260 0.000342 0.000500 0.015035 0.001477 0.000307 0.000297 0.957436 0.000408 0.000889 0.015244 0.000863 0.001085 0.000156 0.000555
0.000000 0.000000 0.000000 0.000000 0.000000 0.014493 0.000000 0.000000 0.000000 0.000000 0.000000 0.000000 0.000000 0.000000 0.000000 0.913043 0.072464 0.000000 0.000000 0.000000
0.753623 0.000000 0.000000 0.000000 0.000000 0.000000 0.000000 0.000000 0.000000 0.000000 0.000000 0.000000 0.000000 0.000000 0.000000 0.188406 0.057971 0.000000 0.000000 0.000000
1.000000 0.000000 0.000000 0.000000 0.000000 0.000000 0.000000 0.000000 0.000000 0.000000 0.000000 0.000000 0.000000 0.000000 0.000000 0.000000 0.000000 0.000000 0.000000 0.000000
0.028986 0.000000 0.000000 0.000000 0.000000 0.000000 0.000000 0.014493 0.000000 0.739130 0.101449 0.000000 0.000000 0.000000 0.000000 0.000000 0.028986 0.086957 0.000000 0.000000
0.000000 0.014493 0.000000 0.000000 0.000000 0.000000 0.000000 0.000000 0.000000 0.043478 0.913043 0.000000 0.000000 0.014493 0.000000 0.000000 0.000000 0.000000 0.000000 0.014493
0.000000 0.000000 0.000000 0.000000 0.000000 0.000000 0.000000 0.000000 0.000000 0.000000 0.000000 0.000000 0.000000 0.000000 0.000000 0.000000 0.000000 0.000000 0.000000 1.000000
0.000000 0.000000 0.000000 0.000000 0.000000 0.000000 0.000000 0.000000 0.000000 0.000000 0.000000 0.000000 0.000000 0.000000 0.000000 0.000000 0.000000 0.000000 1.000000 0.000000
0.057971 0.144928 0.000000 0.000000 0.000000 0.231884 0.000000 0.000000 0.000000 0.000000 0.000000 0.463768 0.000000 0.000000 0.014493 0.072464 0.014493 0.000000 0.000000 0.000000
0.000000 0.000000 0.014493 0.014493 0.000000 0.000000 0.000000 0.000000 0.000000 0.000000 0.000000 0.956522 0.000000 0.014493 0.000000 0.000000 0.000000 0.000000 0.000000 0.000000
0.000000 0.000000 0.000000 0.000000 0.000000 0.000000 0.000000 0.000000 0.000000 0.000000 0.000000 0.000000 0.028986 0.014493 0.956522 0.000000 0.000000 0.000000 0.000000 0.000000
0.188406 0.000000 0.275362 0.449275 0.000000 0.000000 0.000000 0.000000 0.000000 0.000000 0.000000 0.000000 0.000000 0.000000 0.000000 0.043478 0.043478 0.000000 0.000000 0.000000
0.000000 0.000000 0.000000 0.000000 0.000000 0.000000 0.000000 0.000000 0.971014 0.000000 0.000000 0.000000 0.000000 0.000000 0.028986 0.000000 0.000000 0.000000 0.000000 0.000000
0.000000 0.000000 0.000000 0.000000 0.000000 0.000000 0.000000 0.000000 0.000000 0.000000 0.000000 0.000000 0.000000 0.000000 0.000000 0.521739 0.478261 0.000000 0.000000 0.000000
0.014493 0.000000 0.000000 0.000000 0.000000 0.000000 0.000000 0.000000 0.028986 0.000000 0.000000 0.000000 0.000000 0.014493 0.942029 0.000000 0.000000 0.000000 0.000000 0.000000
0.246377 0.000000 0.333333 0.260870 0.000000 0.000000 0.000000 0.000000 0.000000 0.000000 0.000000 0.014493 0.000000 0.115942 0.000000 0.014493 0.014493 0.000000 0.000000 0.000000
0.000000 0.115942 0.000000 0.000000 0.000000 0.000000 0.000000 0.014493 0.000000 0.000000 0.000000 0.000000 0.000000 0.000000 0.000000 0.000000 0.869565 0.000000 0.000000 0.000000
0.000000 0.000000 0.000000 0.000000 0.971014 0.000000 0.000000 0.000000 0.000000 0.000000 0.014493 0.000000 0.000000 0.000000 0.000000 0.000000 0.000000 0.000000 0.000000 0.014493
0.014493 0.014493 0.000000 0.000000 0.000000 0.000000 0.000000 0.000000 0.000000 0.318841 0.014493 0.000000 0.000000 0.405797 0.115942 0.000000 0.000000 0.115942 0.000000 0.000000
0.000000 0.000000 0.000000 0.014493 0.000000 0.985507 0.000000 0.000000 0.000000 0.000000 0.000000 0.000000 0.000000 0.000000 0.000000 0.000000 0.000000 0.000000 0.000000 0.000000
0.144928 0.014493 0.188406 0.304348 0.000000 0.217391 0.014493 0.000000 0.000000 0.000000 0.000000 0.000000 0.057971 0.000000 0.000000 0.014493 0.014493 0.028986 0.000000 0.000000
0.000000 0.000000 0.000000 0.000000 0.000000 0.000000 0.000000 0.000000 0.000000 0.000000 0.000000 0.000000 0.000000 0.000000 0.000000 0.000000 0.000000 0.000000 1.000000 0.000000
0.000000 0.000000 0.000000 0.000000 0.000000 0.000000 0.000000 0.115942 0.000000 0.275362 0.000000 0.000000 0.000000 0.000000 0.000000 0.000000 0.579710 0.028986 0.000000 0.000000
0.000000 0.000000 0.000000 0.000000 0.000000 0.000000 0.000000 0.000000 0.652174 0.000000 0.000000 0.000000 0.000000 0.000000 0.347826 0.000000 0.000000 0.000000 0.000000 0.000000
0.014493 0.000000 0.000000 0.000000 0.000000 0.000000 0.000000 0.000000 0.000000 0.000000 0.000000 0.000000 0.000000 0.000000 0.000000 0.971014 0.014493 0.000000 0.000000 0.000000
0.000000 0.000000 0.000000 0.000000 0.000000 1.000000 0.000000 0.000000 0.000000 0.000000 0.000000 0.000000 0.000000 0.000000 0.000000 0.000000 0.000000 0.000000 0.000000 0.000000
0.000000 0.000000 1.000000 0.000000 0.000000 0.000000 0.000000 0.000000 0.000000 0.000000 0.000000 0.000000 0.000000 0.000000 0.000000 0.000000 0.000000 0.000000 0.000000 0.000000
0.000000 0.000000 0.000000 0.000000 0.000000 0.000000 0.000000 0.000000 1.000000 0.000000 0.000000 0.000000 0.000000 0.000000 0.000000 0.000000 0.000000 0.000000 0.000000 0.000000
0.000000 0.000000 0.000000 0.000000 0.014493 0.000000 0.000000 0.000000 0.000000 0.000000 0.000000 0.000000 0.000000 0.000000 0.000000 0.000000 0.000000 0.000000 0.000000 0.985507
--------------------------------------------------------------------------------
--------------------------------------------------------------------------------
--------------------------------------------------------------------------------
GPSAALMYW[NG]NR[ED]K[ST]R[DEA]TF[QL]G[EG]W[TL][KR]SGDKY
--------------------------------------------------------------------------------
Time 73.24 secs.
********************************************************************************
********************************************************************************
MOTIF LAPYKYPRQIEFVDELPKTATGKIQRFRLR MEME-5
********************************************************************************
--------------------------------------------------------------------------------
--------------------------------------------------------------------------------
Simplified A :a1::::::::::1:::::a::::::::::
pos.-specific C :::::::::::1::::::::::::::::::
probability D ::::::::1::::42:::::::::::::::
matrix E ::::::::1:6::27:::::::::::::::
F :::1::::2::9::::::::::::::a:::
G :::::::::::::::::::::a::::::::
H :::2::::::::::::::::::::::::::
I :::::::::8:::::::::::::a::::::
K ::::a::::::::::::a::::a::::4::
L a:::::::1:::1::a::::::::::::a:
M :::::::::1::::::::::::::::::::
N ::::::::::1:::::::::::::::::::
P ::9:::a::::::1::a:::::::::::::
Q ::::::::3:::::::::::::::a:::::
R :::::::a:::::::::::::::::a:5:a
S ::::::::1:::::::::::::::::::::
T ::::::::::::11::::a:a:::::::::
V ::::::::::2:7:::::::::::::::::
W ::::::::1:::::::::::::::::::::
Y :::7:a::::::::::::::::::::::::
bits 6.6
5.9
5.3 *
4.6 ** * * *** *
Relative 3.9 **** * * *** * ***** *
Entropy 3.3 ******** * * ***************
(110.2 bits) 2.6 ******** **** ****************
2.0 ************* ****************
1.3 ******************************
0.7 ******************************
0.0 ------------------------------
Multilevel LAPYKYPRQIEFVDELPKTATGKIQRFRLR
consensus F V ED K
sequence
--------------------------------------------------------------------------------
--------------------------------------------------------------------------------
--------------------------------------------------------------------------------
Sequence name Start P-value Site
------------- ----- --------- ------------------------------
snn-EWH46_00425|K04110 493 5.80e-38 AELKAFVKDR LAPYKYPRQIEFVDELPKTATGKIQRFRLR ERERAQAQAQ
tak-Tharo_1132|K04110 496 1.66e-37 TDLKAHVKNL LAPYKYPRWIEFVDDLPKTATGKIQRFKLR SA
tmz-Tmz1t_3136|K04110 497 6.40e-37 QELQAHVKGM LAPYKYPRWIEFVEDLPKTATGKIQRFKLR GI
vff-VITFI_CDS1599|K04110 491 7.49e-37 AALKAFVKDH LAPYKYPRQIEFVEDLPKTATGKIQRFKLR ELERCRAVGE
rta-Rta_22340|K04110 490 9.67e-37 ADLQAHVKNQ LAPYKYPRWIEFVPELPKTATGKIQRFKLR AAARH
rme-Rmet_1224|K04110 511 9.67e-37 AELQAFVKSR LAPYKYPRQIECVEELPKTATGKIQRFRLR QREEAARQH
reu-Reut_A1327|K04110 508 9.67e-37 AELQAFVKSR LAPYKYPRQIECVEELPKTATGKIQRFRLR QREEAARAAA
eba-ebA2757|K04110 499 9.67e-37 ESIKQHVKAH LAPYKYPRWMEFVDELPKTATGKIQRFKLR AQGAGR
azi-AzCIB_4632|K04110 553 9.67e-37 AEIKAHVKAH LAPYKYPRWMEFVDELPKTATGKIQRFKLR AMAGK
hyl-LPB072_05870|K04110 485 2.20e-36 QELQAFVKEK LAPYKYPRFIEFVTELPKTATGKIQRFKLR ELETQRQFGA
tak-Tharo_1138|K04110 498 3.03e-36 EMLKNHVKAM LAPYKYPRWMEFVEELPKTATGKIQRFKLR GMGAR
rhf-EUB48_04930|K04110 506 3.03e-36 AELKAFVKER LAPYKYPRFIEFVAELPKTATGKIQRFKLR EQESKRP
aoa-dqs_3186|K04110 498 3.03e-36 DELKAHVKSL LAPYKYPRWMEFVEELPKTATGKIQRFKLR VAASR
thi-THI_0472|K04110 491 3.54e-36 ATLKAFVKER LAPYKYPRLIEFVDELPKTATGKIQRFKLR DAEVTRAG
lim-L103DPR2_00827|K0411 485 3.54e-36 EEVKSFVKER LAPYKYPRFIEFVTELPKTATGKIQRFRLR DLENKKA
hyb-Q5W_16405|K04110 489 4.14e-36 ADLQGFVKER LAPYKYPRFIEFLDELPKTATGKIQRFRLR EREKAAG
poo-F7R28_12890|K04110 493 4.86e-36 DELKAHVKQQ LAPYKYPRWIEFVGELPKTATGKIQRFKLR QGTA
dih-G7047_17790|K04110 483 4.86e-36 EELKAFVKER LAPYKYPRFIEFVAELPKTATGKIQRFRLR EPAA
cti-RALTA_A1325|K04110 498 5.58e-36 AELQAFVKSR LAPYKYPRQIECVPELPKTATGKIQRFRLR QREQAARG
cnc-CNE_1c14400|K04110 511 5.58e-36 AELQAFIKSR LAPYKYPRQIECVPELPKTATGKIQRFRLR QREQAAREAA
cpau-EHF44_15385|K04110 520 6.22e-36 AELQAFVKTR LAPYKYPRQIECVAELPKTATGKIQRFRLR QREEAARLS
cbw-RR42_m1521|K04110 511 6.22e-36 AELQAFVKSR LAPYKYPRQIECVAELPKTATGKIQRFRLR QREQAAHAAA
drg-H9K76_04160|K04110 483 2.26e-35 QELKAFVKER LAPYKYPRFVEFVDELPKTATGKIQRFRLR EGAP
rfr-Rfer_0216|K04110 496 2.54e-35 AELQAFVKDK LAPYKYPRQIAFVDDLPKTATGKIQRFKLR ELEAHAA
pol-Bpro_1624|K04110 491 2.54e-35 ATLQAFVKER LAPYKYPRFIEFMTELPKTATGKIQRFRLR ELERKA
this-HZT40_02665|K04110 490 2.90e-35 AELKAFVKER LAPYKYPRFMEFVTELPKTATGKIQRFKLR EMEAQAA
dts-BI380_22110|K04110 482 2.90e-35 AELKAFVKQR LAAYKYPRFIEFVDELPKTATGKIQRFRLR EREASTPPEP
ctt-CtCNB1_0097|K04110 485 2.90e-35 AELKAFVKNR LAAYKYPRFIEFVDELPKTATGKIQRFRLR ELESKSR
bfz-BAU07_21260|K04110 483 2.90e-35 AALQAHVKQH LAPFKYPRQIHFVEELPKTATGKIQRFRLR QLEEHA
bxe-Bxe_A1419|K04110 498 4.18e-35 EELKAFVKDR LAPHKYPRDIVFVDDLPKTATGKIQRFKLR EQS
bpy-Bphyt_2700|K04110 498 4.18e-35 EELKAFVKDR LAPHKYPRDIVFVDDLPKTATGKIQRFKLR EQS
bpt-Bpet3574|K04110 483 4.18e-35 AALQSYVKQH LAPFKYPRQINFTDELPKTATGKIQRFRLR QMEEASL
bgf-BC1003_1063|K04110 506 4.18e-35 DELKAFVKDR LAPHKYPRDIVFVDDLPKTATGKIQRFKLR ELS
bcai-K788_0006461|K04110 498 4.18e-35 DELKLFVKDK LAPHKYPRDIVFVDDLPKTATGKIQRFKLR EQLNS
ais-BUW96_14000|K04110 483 4.18e-35 AALQSYVKQH LAPFKYPRQINFTDELPKTATGKIQRFRLR QLEEATL
ptx-ABW99_07645|K04110 496 4.70e-35 ADLKAFVKTR LAPHKYPREIVFVDDLPKTATGKIQRFKLR ELL
hyr-BSY239_631|K04110 482 4.70e-35 AELQAFVKEK LAPYKYPRFIEFLPELPKTATGKIQRFRLR EREAPEA
aka-TKWG_07570|K04110 487 5.35e-35 DTLKAFVKSR LAPHKYPRSIEFLDELPKTATGKIQRFRLR EMNQHEVA
pna-Pnap_2948|K04110 491 6.79e-35 AELKAFVKER LAPYKYPRSIEFMTELPKTATGKIQRFKLR GLEGAVK
bbro-BAU06_05165|K04110 484 8.62e-35 AALQAYVKQH LAPFKYPRQIHFTDELPKTATGKIQRFRLR QMEEHA
bhz-ACR54_04089|K04110 482 9.64e-35 AALQDYVKAH LAPFKYPRQINFTEELPKTATGKIQRFRLR QLEEAGL
bgm-CAL15_08690|K04110 483 9.64e-35 AALQQYVKQH LAPFKYPRQINFTEELPKTATGKIQRFRLR QLEEATL
asw-CVS48_13515|K04110 503 9.64e-35 AALQSYVKQH LAPFKYPRQINFTEELPKTATGKIQRFRLR QLEEATL
pmeg-FNZ07_26495|K04110 499 1.08e-34 DELKAFVKER LAPYKYPRDIIFVDDLPKTATGKIQRFKLR ELL
lih-L63ED372_02250|K0411 485 1.22e-34 DEVKAFVKER LAPYKYPRFIDFVAELPKTATGKIQRFRLR DLEKSAP
vei-Veis_0730|K04110 481 2.07e-34 DELKAFVKER LAPYKYPRFVEFVAELPKTATGKIQRFRLR EKQLPQSPV
cgd-CR3_1586|K04110 495 2.56e-34 AQLQDFVKRN LAPYKYPRRIECVAELPKTATGKIQRFRLR QREQQAREAA
adt-APT56_22200|K04110 483 2.56e-34 ADLQRYVKQH LAPFKYPRQIDFTDELPKTATGKIQRFRLR QLEQVTP
pts-CUJ90_12230|K04110 498 3.17e-34 DELKAFVKGR LAPHKYPRDIVFLDDLPKTATGKIQRFKLR EQS
cgd-CR3_3376|K04110 508 3.52e-34 DELKAFVKER LAPYKYPRLIEFVDSLPKTATGKIQRFRLR EREQEQGQGQ
ccup-BKK81_12740|K04110 495 3.52e-34 AELQAFVKSR LAPYKYPREIVCLEELPKTATGKIQRFRLR ERERPAPAAS
brh-RBRH_00494|K04110 522 3.52e-34 DEIRAFAKQR LAPHKCPREIVFVDELPKTATGKIQRFKLR AQS
ccup-BKK81_26760|K04110 493 4.32e-34 GELKAFVKDR LAPYKYPRLIEFVDGLPKTATGKIQRFKLR ELDAARH
ack-C380_20140|K04110 482 4.32e-34 DELKAFVKER LAPYKYPRLIEFLPELPKTATGKIQRFRLR EREQRA
daer-H9K75_07735|K04110 482 5.28e-34 QELKAFVKER LAPYKYPRFVEFVNDLPKTATGKIQRFRLR DPVR
cdn-BN940_14776|K04110 484 7.88e-34 PELKDFVKRN LAPFKYPRSICFLDELPKTATGKIQRFRLR QQCEVERA
vbo-CKY39_00520|K04110 482 8.66e-34 DELKAFVKER LAPYKYPRFLEFVSELPKTATGKIQRFRLR EREKQA
rpc-RPC_1025|K04110 490 8.66e-34 AELKTFIKDR LAPYKYPRSTVFVEELPKTATGKIQRFKLR EGTLG
ccro-CMC5_025720|K04110 485 1.26e-33 VALQAFVKGR LAPHKYPREIVFLAELPKTATGKIQRFRLR DPH
pud-G9Q38_06750|K04110 484 1.84e-33 KTLQDYVKSQ LAPFKYPRTIHFVEDLPKTATGKIQRFRLR QREQNS
rpa-RPA0661|K04110 490 2.66e-33 TELKTFIKDR LAPYKYPRSTVFVAELPKTATGKIQRFKLR EGVLG
pspw-BJG93_02470|K04110 497 2.66e-33 DELKAFVKER LAPHKYPRDIVFADDLPKTATGKIQRFKLR EQSQVMH
lch-Lcho_3655|K04110 495 3.19e-33 DELKQFVKDR LAPYKYPRVIEFLRDLPKTATGKIQRFKLR EKEATSK
cbaa-SRAA_0581|K04110 492 4.17e-33 AALKAFVKDK LAPYKYPRQIAFVHELPKTASGKIQRFKLR QLDSVDA
cbw-RR42_s3017|K04110 487 1.82e-32 TELKAFVKER LAPYKYPRVIEFMGALPKTATGKIQRFRLR EMEGAPA
ppul-RO07_00960|K04110 500 4.59e-32 TELKAFVKAR LAPHKYPRELVFVDDLPKTATGKVQRFKLR ELL
pnr-AT302_14885|K04110 492 4.59e-32 TTLKAFVKAR LAPHKYPRELVFVDDLPKTATGKVQRFKLR ELL
cnc-CNE_2c18780|K04110 490 2.95e-31 GELKAFVKER LAAYKYPRAIEFVEALPKTATGKIQRFVLR ERELKAAEER
cti-RALTA_B1617|K04110 490 7.52e-31 DELKAFVKER LAAYKYPRAIAFVDALPKTATGKIQRFMLR ERELQAAAER
--------------------------------------------------------------------------------
--------------------------------------------------------------------------------
--------------------------------------------------------------------------------
SEQUENCE NAME POSITION P-VALUE MOTIF DIAGRAM
------------- ---------------- -------------
snn-EWH46_00425|K04110 5.8e-38 492_[5]_15
tak-Tharo_1132|K04110 1.7e-37 495_[5]_2
tmz-Tmz1t_3136|K04110 6.4e-37 496_[5]_2
vff-VITFI_CDS1599|K04110 7.5e-37 490_[5]_11
rta-Rta_22340|K04110 9.7e-37 489_[5]_5
rme-Rmet_1224|K04110 9.7e-37 510_[5]_9
reu-Reut_A1327|K04110 9.7e-37 507_[5]_16
eba-ebA2757|K04110 9.7e-37 498_[5]_6
azi-AzCIB_4632|K04110 9.7e-37 552_[5]_5
hyl-LPB072_05870|K04110 2.2e-36 484_[5]_10
tak-Tharo_1138|K04110 3e-36 497_[5]_5
rhf-EUB48_04930|K04110 3e-36 505_[5]_7
aoa-dqs_3186|K04110 3e-36 497_[5]_5
thi-THI_0472|K04110 3.5e-36 490_[5]_8
lim-L103DPR2_00827|K0411 3.5e-36 484_[5]_7
hyb-Q5W_16405|K04110 4.1e-36 488_[5]_7
poo-F7R28_12890|K04110 4.9e-36 492_[5]_4
dih-G7047_17790|K04110 4.9e-36 482_[5]_4
cti-RALTA_A1325|K04110 5.6e-36 497_[5]_8
cnc-CNE_1c14400|K04110 5.6e-36 510_[5]_11
cpau-EHF44_15385|K04110 6.2e-36 519_[5]_9
cbw-RR42_m1521|K04110 6.2e-36 510_[5]_26
drg-H9K76_04160|K04110 2.3e-35 482_[5]_4
rfr-Rfer_0216|K04110 2.5e-35 495_[5]_7
pol-Bpro_1624|K04110 2.5e-35 490_[5]_6
this-HZT40_02665|K04110 2.9e-35 489_[5]_7
dts-BI380_22110|K04110 2.9e-35 481_[5]_19
ctt-CtCNB1_0097|K04110 2.9e-35 484_[5]_7
bfz-BAU07_21260|K04110 2.9e-35 482_[5]_6
bxe-Bxe_A1419|K04110 4.2e-35 497_[5]_3
bpy-Bphyt_2700|K04110 4.2e-35 497_[5]_3
bpt-Bpet3574|K04110 4.2e-35 482_[5]_7
bgf-BC1003_1063|K04110 4.2e-35 505_[5]_3
bcai-K788_0006461|K04110 4.2e-35 497_[5]_5
ais-BUW96_14000|K04110 4.2e-35 482_[5]_7
ptx-ABW99_07645|K04110 4.7e-35 495_[5]_3
hyr-BSY239_631|K04110 4.7e-35 481_[5]_7
aka-TKWG_07570|K04110 5.3e-35 486_[5]_8
pna-Pnap_2948|K04110 6.8e-35 490_[5]_7
bbro-BAU06_05165|K04110 8.6e-35 483_[5]_6
bhz-ACR54_04089|K04110 9.6e-35 481_[5]_7
bgm-CAL15_08690|K04110 9.6e-35 482_[5]_7
asw-CVS48_13515|K04110 9.6e-35 502_[5]_7
pmeg-FNZ07_26495|K04110 1.1e-34 498_[5]_3
lih-L63ED372_02250|K0411 1.2e-34 484_[5]_7
vei-Veis_0730|K04110 2.1e-34 480_[5]_9
cgd-CR3_1586|K04110 2.6e-34 494_[5]_23
adt-APT56_22200|K04110 2.6e-34 482_[5]_7
pts-CUJ90_12230|K04110 3.2e-34 497_[5]_3
cgd-CR3_3376|K04110 3.5e-34 507_[5]_40
ccup-BKK81_12740|K04110 3.5e-34 494_[5]_16
brh-RBRH_00494|K04110 3.5e-34 521_[5]_3
ccup-BKK81_26760|K04110 4.3e-34 492_[5]_7
ack-C380_20140|K04110 4.3e-34 481_[5]_6
daer-H9K75_07735|K04110 5.3e-34 481_[5]_4
cdn-BN940_14776|K04110 7.9e-34 483_[5]_8
vbo-CKY39_00520|K04110 8.7e-34 481_[5]_6
rpc-RPC_1025|K04110 8.7e-34 489_[5]_5
ccro-CMC5_025720|K04110 1.3e-33 484_[5]_3
pud-G9Q38_06750|K04110 1.8e-33 483_[5]_6
rpa-RPA0661|K04110 2.7e-33 489_[5]_5
pspw-BJG93_02470|K04110 2.7e-33 496_[5]_7
lch-Lcho_3655|K04110 3.2e-33 494_[5]_7
cbaa-SRAA_0581|K04110 4.2e-33 491_[5]_7
cbw-RR42_s3017|K04110 1.8e-32 486_[5]_7
ppul-RO07_00960|K04110 4.6e-32 499_[5]_3
pnr-AT302_14885|K04110 4.6e-32 491_[5]_3
cnc-CNE_2c18780|K04110 3e-31 489_[5]_15
cti-RALTA_B1617|K04110 7.5e-31 489_[5]_15
--------------------------------------------------------------------------------
--------------------------------------------------------------------------------
--------------------------------------------------------------------------------
BL MOTIF LAPYKYPRQIEFVDELPKTATGKIQRFRLR width=30 seqs=69
snn-EWH46_00425|K04110 ( 493) LAPYKYPRQIEFVDELPKTATGKIQRFRLR 1
tak-Tharo_1132|K04110 ( 496) LAPYKYPRWIEFVDDLPKTATGKIQRFKLR 1
tmz-Tmz1t_3136|K04110 ( 497) LAPYKYPRWIEFVEDLPKTATGKIQRFKLR 1
vff-VITFI_CDS1599|K04110 ( 491) LAPYKYPRQIEFVEDLPKTATGKIQRFKLR 1
rta-Rta_22340|K04110 ( 490) LAPYKYPRWIEFVPELPKTATGKIQRFKLR 1
rme-Rmet_1224|K04110 ( 511) LAPYKYPRQIECVEELPKTATGKIQRFRLR 1
reu-Reut_A1327|K04110 ( 508) LAPYKYPRQIECVEELPKTATGKIQRFRLR 1
eba-ebA2757|K04110 ( 499) LAPYKYPRWMEFVDELPKTATGKIQRFKLR 1
azi-AzCIB_4632|K04110 ( 553) LAPYKYPRWMEFVDELPKTATGKIQRFKLR 1
hyl-LPB072_05870|K04110 ( 485) LAPYKYPRFIEFVTELPKTATGKIQRFKLR 1
tak-Tharo_1138|K04110 ( 498) LAPYKYPRWMEFVEELPKTATGKIQRFKLR 1
rhf-EUB48_04930|K04110 ( 506) LAPYKYPRFIEFVAELPKTATGKIQRFKLR 1
aoa-dqs_3186|K04110 ( 498) LAPYKYPRWMEFVEELPKTATGKIQRFKLR 1
thi-THI_0472|K04110 ( 491) LAPYKYPRLIEFVDELPKTATGKIQRFKLR 1
lim-L103DPR2_00827|K0411 ( 485) LAPYKYPRFIEFVTELPKTATGKIQRFRLR 1
hyb-Q5W_16405|K04110 ( 489) LAPYKYPRFIEFLDELPKTATGKIQRFRLR 1
poo-F7R28_12890|K04110 ( 493) LAPYKYPRWIEFVGELPKTATGKIQRFKLR 1
dih-G7047_17790|K04110 ( 483) LAPYKYPRFIEFVAELPKTATGKIQRFRLR 1
cti-RALTA_A1325|K04110 ( 498) LAPYKYPRQIECVPELPKTATGKIQRFRLR 1
cnc-CNE_1c14400|K04110 ( 511) LAPYKYPRQIECVPELPKTATGKIQRFRLR 1
cpau-EHF44_15385|K04110 ( 520) LAPYKYPRQIECVAELPKTATGKIQRFRLR 1
cbw-RR42_m1521|K04110 ( 511) LAPYKYPRQIECVAELPKTATGKIQRFRLR 1
drg-H9K76_04160|K04110 ( 483) LAPYKYPRFVEFVDELPKTATGKIQRFRLR 1
rfr-Rfer_0216|K04110 ( 496) LAPYKYPRQIAFVDDLPKTATGKIQRFKLR 1
pol-Bpro_1624|K04110 ( 491) LAPYKYPRFIEFMTELPKTATGKIQRFRLR 1
this-HZT40_02665|K04110 ( 490) LAPYKYPRFMEFVTELPKTATGKIQRFKLR 1
dts-BI380_22110|K04110 ( 482) LAAYKYPRFIEFVDELPKTATGKIQRFRLR 1
ctt-CtCNB1_0097|K04110 ( 485) LAAYKYPRFIEFVDELPKTATGKIQRFRLR 1
bfz-BAU07_21260|K04110 ( 483) LAPFKYPRQIHFVEELPKTATGKIQRFRLR 1
bxe-Bxe_A1419|K04110 ( 498) LAPHKYPRDIVFVDDLPKTATGKIQRFKLR 1
bpy-Bphyt_2700|K04110 ( 498) LAPHKYPRDIVFVDDLPKTATGKIQRFKLR 1
bpt-Bpet3574|K04110 ( 483) LAPFKYPRQINFTDELPKTATGKIQRFRLR 1
bgf-BC1003_1063|K04110 ( 506) LAPHKYPRDIVFVDDLPKTATGKIQRFKLR 1
bcai-K788_0006461|K04110 ( 498) LAPHKYPRDIVFVDDLPKTATGKIQRFKLR 1
ais-BUW96_14000|K04110 ( 483) LAPFKYPRQINFTDELPKTATGKIQRFRLR 1
ptx-ABW99_07645|K04110 ( 496) LAPHKYPREIVFVDDLPKTATGKIQRFKLR 1
hyr-BSY239_631|K04110 ( 482) LAPYKYPRFIEFLPELPKTATGKIQRFRLR 1
aka-TKWG_07570|K04110 ( 487) LAPHKYPRSIEFLDELPKTATGKIQRFRLR 1
pna-Pnap_2948|K04110 ( 491) LAPYKYPRSIEFMTELPKTATGKIQRFKLR 1
bbro-BAU06_05165|K04110 ( 484) LAPFKYPRQIHFTDELPKTATGKIQRFRLR 1
bhz-ACR54_04089|K04110 ( 482) LAPFKYPRQINFTEELPKTATGKIQRFRLR 1
bgm-CAL15_08690|K04110 ( 483) LAPFKYPRQINFTEELPKTATGKIQRFRLR 1
asw-CVS48_13515|K04110 ( 503) LAPFKYPRQINFTEELPKTATGKIQRFRLR 1
pmeg-FNZ07_26495|K04110 ( 499) LAPYKYPRDIIFVDDLPKTATGKIQRFKLR 1
lih-L63ED372_02250|K0411 ( 485) LAPYKYPRFIDFVAELPKTATGKIQRFRLR 1
vei-Veis_0730|K04110 ( 481) LAPYKYPRFVEFVAELPKTATGKIQRFRLR 1
cgd-CR3_1586|K04110 ( 495) LAPYKYPRRIECVAELPKTATGKIQRFRLR 1
adt-APT56_22200|K04110 ( 483) LAPFKYPRQIDFTDELPKTATGKIQRFRLR 1
pts-CUJ90_12230|K04110 ( 498) LAPHKYPRDIVFLDDLPKTATGKIQRFKLR 1
cgd-CR3_3376|K04110 ( 508) LAPYKYPRLIEFVDSLPKTATGKIQRFRLR 1
ccup-BKK81_12740|K04110 ( 495) LAPYKYPREIVCLEELPKTATGKIQRFRLR 1
brh-RBRH_00494|K04110 ( 522) LAPHKCPREIVFVDELPKTATGKIQRFKLR 1
ccup-BKK81_26760|K04110 ( 493) LAPYKYPRLIEFVDGLPKTATGKIQRFKLR 1
ack-C380_20140|K04110 ( 482) LAPYKYPRLIEFLPELPKTATGKIQRFRLR 1
daer-H9K75_07735|K04110 ( 482) LAPYKYPRFVEFVNDLPKTATGKIQRFRLR 1
cdn-BN940_14776|K04110 ( 484) LAPFKYPRSICFLDELPKTATGKIQRFRLR 1
vbo-CKY39_00520|K04110 ( 482) LAPYKYPRFLEFVSELPKTATGKIQRFRLR 1
rpc-RPC_1025|K04110 ( 490) LAPYKYPRSTVFVEELPKTATGKIQRFKLR 1
ccro-CMC5_025720|K04110 ( 485) LAPHKYPREIVFLAELPKTATGKIQRFRLR 1
pud-G9Q38_06750|K04110 ( 484) LAPFKYPRTIHFVEDLPKTATGKIQRFRLR 1
rpa-RPA0661|K04110 ( 490) LAPYKYPRSTVFVAELPKTATGKIQRFKLR 1
pspw-BJG93_02470|K04110 ( 497) LAPHKYPRDIVFADDLPKTATGKIQRFKLR 1
lch-Lcho_3655|K04110 ( 495) LAPYKYPRVIEFLRDLPKTATGKIQRFKLR 1
cbaa-SRAA_0581|K04110 ( 492) LAPYKYPRQIAFVHELPKTASGKIQRFKLR 1
cbw-RR42_s3017|K04110 ( 487) LAPYKYPRVIEFMGALPKTATGKIQRFRLR 1
ppul-RO07_00960|K04110 ( 500) LAPHKYPRELVFVDDLPKTATGKVQRFKLR 1
pnr-AT302_14885|K04110 ( 492) LAPHKYPRELVFVDDLPKTATGKVQRFKLR 1
cnc-CNE_2c18780|K04110 ( 490) LAAYKYPRAIEFVEALPKTATGKIQRFVLR 1
cti-RALTA_B1617|K04110 ( 490) LAAYKYPRAIAFVDALPKTATGKIQRFMLR 1
//
--------------------------------------------------------------------------------
--------------------------------------------------------------------------------
--------------------------------------------------------------------------------
log-odds matrix: alength= 20 w= 30 n= 34610 bayes= 9.77713 E= 1.1e-1818
-1005 -746 -915 -988 -747 -877 -849 -669 -911 329 -658 -828 -902 -863 -935 -914 -918 -841 -783 -884
298 -656 -894 -957 -908 -785 -842 -920 -893 -963 -919 -770 -861 -844 -917 -699 -798 -906 -819 -928
-113 -521 -643 -615 -689 -652 -610 -614 -546 -681 -630 -529 388 -534 -648 -485 -569 -653 -690 -746
-855 -573 -821 -812 191 -839 286 -598 -706 -628 -591 -553 -830 -617 -732 -682 -740 -699 -321 414
-956 -730 -877 -913 -912 -852 -807 -873 474 -950 -905 -742 -875 -809 -667 -859 -883 -983 -794 -908
-949 47 -885 -930 -482 -858 -623 -782 -838 -809 -781 -708 -883 -773 -863 -809 -867 -873 -523 468
-1024 -775 -904 -983 -937 -870 -854 -988 -906 -997 -1011 -824 398 -882 -938 -902 -949 -1048 -831 -947
-1003 -740 -892 -962 -920 -859 -793 -936 -751 -965 -958 -780 -881 -807 402 -879 -924 -1028 -795 -922
-185 -374 84 66 233 -449 -284 -352 -172 -84 -324 -171 -456 310 -161 51 -158 -130 327 -419
-578 -395 -648 -626 -441 -714 -637 450 -540 -100 161 -483 -708 -558 -659 -543 -115 -26 -549 -553
-150 41 -68 333 -605 -558 84 -120 -335 -573 -472 180 -582 -291 -509 -402 -465 137 -612 -592
-946 347 -899 -964 449 -856 -728 -832 -882 -859 -842 -769 -891 -833 -907 -835 -895 -921 -642 -571
-301 -432 -829 -766 -503 -800 -731 -205 -699 37 104 -629 -800 -677 -786 -648 74 322 -637 -658
1 -489 294 182 -583 -152 -60 -516 -283 -589 -477 -1 14 -284 -188 -143 27 -563 -567 -530
-152 -740 215 358 -810 -254 -528 -617 -369 -693 -586 -361 -609 -290 -587 -173 -540 -630 -779 -730
-1005 -746 -915 -988 -747 -877 -849 -669 -911 329 -658 -828 -902 -863 -935 -914 -918 -841 -783 -884
-1024 -775 -904 -983 -937 -870 -854 -988 -906 -997 -1011 -824 398 -882 -938 -902 -949 -1048 -831 -947
-956 -730 -877 -913 -912 -852 -807 -873 474 -950 -905 -742 -875 -809 -667 -859 -883 -983 -794 -908
-993 -763 -909 -994 -936 -864 -857 -983 -917 -1000 -1007 -821 -902 -889 -943 -872 407 -1034 -830 -946
298 -656 -894 -957 -908 -785 -842 -920 -893 -963 -919 -770 -861 -844 -917 -699 -798 -906 -819 -928
-596 -492 -758 -785 -759 -677 -713 -639 -682 -798 -642 -514 -752 -647 -751 -161 403 -665 -718 -804
-925 -747 -851 -925 -917 352 -828 -948 -852 -982 -955 -740 -885 -853 -897 -825 -911 -1000 -809 -921
-956 -730 -877 -913 -912 -852 -807 -873 474 -950 -905 -742 -875 -809 -667 -859 -883 -983 -794 -908
-670 -457 -881 -842 -603 -890 -903 479 -788 -487 -463 -707 -879 -813 -917 -761 -590 -95 -811 -768
-1051 -779 -911 -996 -940 -873 -857 -1004 -920 -1006 -1024 -831 -906 515 -945 -921 -964 -1065 -832 -947
-1003 -740 -892 -962 -920 -859 -793 -936 -751 -965 -958 -780 -881 -807 402 -879 -924 -1028 -795 -922
-1039 -763 -907 -988 467 -872 -813 -928 -909 -938 -942 -814 -902 -878 -935 -905 -950 -1012 -751 -733
-634 -562 -654 -482 -734 -659 -418 -560 357 -612 -55 -372 -684 -290 305 -502 -528 -233 -585 -616
-1005 -746 -915 -988 -747 -877 -849 -669 -911 329 -658 -828 -902 -863 -935 -914 -918 -841 -783 -884
-1003 -740 -892 -962 -920 -859 -793 -936 -751 -965 -958 -780 -881 -807 402 -879 -924 -1028 -795 -922
--------------------------------------------------------------------------------
--------------------------------------------------------------------------------
--------------------------------------------------------------------------------
letter-probability matrix: alength= 20 w= 30 nsites= 69 E= 1.1e-1818
0.000000 0.000000 0.000000 0.000000 0.000000 0.000000 0.000000 0.000000 0.000000 1.000000 0.000000 0.000000 0.000000 0.000000 0.000000 0.000000 0.000000 0.000000 0.000000 0.000000
1.000000 0.000000 0.000000 0.000000 0.000000 0.000000 0.000000 0.000000 0.000000 0.000000 0.000000 0.000000 0.000000 0.000000 0.000000 0.000000 0.000000 0.000000 0.000000 0.000000
0.057971 0.000000 0.000000 0.000000 0.000000 0.000000 0.000000 0.000000 0.000000 0.000000 0.000000 0.000000 0.942029 0.000000 0.000000 0.000000 0.000000 0.000000 0.000000 0.000000
0.000000 0.000000 0.000000 0.000000 0.144928 0.000000 0.173913 0.000000 0.000000 0.000000 0.000000 0.000000 0.000000 0.000000 0.000000 0.000000 0.000000 0.000000 0.000000 0.681159
0.000000 0.000000 0.000000 0.000000 0.000000 0.000000 0.000000 0.000000 1.000000 0.000000 0.000000 0.000000 0.000000 0.000000 0.000000 0.000000 0.000000 0.000000 0.000000 0.000000
0.000000 0.014493 0.000000 0.000000 0.000000 0.000000 0.000000 0.000000 0.000000 0.000000 0.000000 0.000000 0.000000 0.000000 0.000000 0.000000 0.000000 0.000000 0.000000 0.985507
0.000000 0.000000 0.000000 0.000000 0.000000 0.000000 0.000000 0.000000 0.000000 0.000000 0.000000 0.000000 1.000000 0.000000 0.000000 0.000000 0.000000 0.000000 0.000000 0.000000
0.000000 0.000000 0.000000 0.000000 0.000000 0.000000 0.000000 0.000000 0.000000 0.000000 0.000000 0.000000 0.000000 0.000000 1.000000 0.000000 0.000000 0.000000 0.000000 0.000000
0.028986 0.000000 0.101449 0.086957 0.217391 0.000000 0.000000 0.000000 0.000000 0.057971 0.000000 0.000000 0.000000 0.260870 0.014493 0.072464 0.014493 0.028986 0.115942 0.000000
0.000000 0.000000 0.000000 0.000000 0.000000 0.000000 0.000000 0.811594 0.000000 0.043478 0.072464 0.000000 0.000000 0.000000 0.000000 0.000000 0.028986 0.043478 0.000000 0.000000
0.043478 0.014493 0.028986 0.579710 0.000000 0.000000 0.043478 0.014493 0.000000 0.000000 0.000000 0.072464 0.000000 0.000000 0.000000 0.000000 0.000000 0.202899 0.000000 0.000000
0.000000 0.115942 0.000000 0.000000 0.884058 0.000000 0.000000 0.000000 0.000000 0.000000 0.000000 0.000000 0.000000 0.000000 0.000000 0.000000 0.000000 0.000000 0.000000 0.000000
0.014493 0.000000 0.000000 0.000000 0.000000 0.000000 0.000000 0.000000 0.000000 0.130435 0.043478 0.000000 0.000000 0.000000 0.000000 0.000000 0.101449 0.710145 0.000000 0.000000
0.130435 0.000000 0.434783 0.202899 0.000000 0.028986 0.014493 0.000000 0.000000 0.000000 0.000000 0.014493 0.072464 0.000000 0.014493 0.014493 0.072464 0.000000 0.000000 0.000000
0.043478 0.000000 0.246377 0.681159 0.000000 0.014493 0.000000 0.000000 0.000000 0.000000 0.000000 0.000000 0.000000 0.000000 0.000000 0.014493 0.000000 0.000000 0.000000 0.000000
0.000000 0.000000 0.000000 0.000000 0.000000 0.000000 0.000000 0.000000 0.000000 1.000000 0.000000 0.000000 0.000000 0.000000 0.000000 0.000000 0.000000 0.000000 0.000000 0.000000
0.000000 0.000000 0.000000 0.000000 0.000000 0.000000 0.000000 0.000000 0.000000 0.000000 0.000000 0.000000 1.000000 0.000000 0.000000 0.000000 0.000000 0.000000 0.000000 0.000000
0.000000 0.000000 0.000000 0.000000 0.000000 0.000000 0.000000 0.000000 1.000000 0.000000 0.000000 0.000000 0.000000 0.000000 0.000000 0.000000 0.000000 0.000000 0.000000 0.000000
0.000000 0.000000 0.000000 0.000000 0.000000 0.000000 0.000000 0.000000 0.000000 0.000000 0.000000 0.000000 0.000000 0.000000 0.000000 0.000000 1.000000 0.000000 0.000000 0.000000
1.000000 0.000000 0.000000 0.000000 0.000000 0.000000 0.000000 0.000000 0.000000 0.000000 0.000000 0.000000 0.000000 0.000000 0.000000 0.000000 0.000000 0.000000 0.000000 0.000000
0.000000 0.000000 0.000000 0.000000 0.000000 0.000000 0.000000 0.000000 0.000000 0.000000 0.000000 0.000000 0.000000 0.000000 0.000000 0.014493 0.985507 0.000000 0.000000 0.000000
0.000000 0.000000 0.000000 0.000000 0.000000 1.000000 0.000000 0.000000 0.000000 0.000000 0.000000 0.000000 0.000000 0.000000 0.000000 0.000000 0.000000 0.000000 0.000000 0.000000
0.000000 0.000000 0.000000 0.000000 0.000000 0.000000 0.000000 0.000000 1.000000 0.000000 0.000000 0.000000 0.000000 0.000000 0.000000 0.000000 0.000000 0.000000 0.000000 0.000000
0.000000 0.000000 0.000000 0.000000 0.000000 0.000000 0.000000 0.971014 0.000000 0.000000 0.000000 0.000000 0.000000 0.000000 0.000000 0.000000 0.000000 0.028986 0.000000 0.000000
0.000000 0.000000 0.000000 0.000000 0.000000 0.000000 0.000000 0.000000 0.000000 0.000000 0.000000 0.000000 0.000000 1.000000 0.000000 0.000000 0.000000 0.000000 0.000000 0.000000
0.000000 0.000000 0.000000 0.000000 0.000000 0.000000 0.000000 0.000000 0.000000 0.000000 0.000000 0.000000 0.000000 0.000000 1.000000 0.000000 0.000000 0.000000 0.000000 0.000000
0.000000 0.000000 0.000000 0.000000 1.000000 0.000000 0.000000 0.000000 0.000000 0.000000 0.000000 0.000000 0.000000 0.000000 0.000000 0.000000 0.000000 0.000000 0.000000 0.000000
0.000000 0.000000 0.000000 0.000000 0.000000 0.000000 0.000000 0.000000 0.449275 0.000000 0.014493 0.000000 0.000000 0.000000 0.521739 0.000000 0.000000 0.014493 0.000000 0.000000
0.000000 0.000000 0.000000 0.000000 0.000000 0.000000 0.000000 0.000000 0.000000 1.000000 0.000000 0.000000 0.000000 0.000000 0.000000 0.000000 0.000000 0.000000 0.000000 0.000000
0.000000 0.000000 0.000000 0.000000 0.000000 0.000000 0.000000 0.000000 0.000000 0.000000 0.000000 0.000000 0.000000 0.000000 1.000000 0.000000 0.000000 0.000000 0.000000 0.000000
--------------------------------------------------------------------------------
--------------------------------------------------------------------------------
--------------------------------------------------------------------------------
LAPYKYPR[QF]I[EV]FV[DE][ED]LPKTATGKIQRF[RK]LR
--------------------------------------------------------------------------------
Time 88.91 secs.
********************************************************************************
********************************************************************************
MOTIF VFSAAKLFFAYGLGNALTFPLSVGATVVLM MEME-6
********************************************************************************
--------------------------------------------------------------------------------
--------------------------------------------------------------------------------
Simplified A 1::aa::::a:::::6:::::1::a:2:::
pos.-specific C 4:::::::::::::::::::::::::::::
probability D ::::::::::::::::::::::::::::::
matrix E ::::::::::::::::::::::::::::::
F :9:::::9a:::::::::a:::::::::::
G :::::::::::a:a:4:::::::a::::::
H ::::::::::::::::::::::::::::::
I :::::::::::::::::::::::::::2::
K :::::a::::::::::::::::::::::::
L ::::::a:::::a:::a:::9::::::1a:
M ::::::::::::::::::::1::::::::9
N ::::::::::::::a:::::::::::::::
P :::::::::::::::::::a::::::::::
Q ::::::::::::::::::::::::::::::
R ::::::::::::::::::::::::::::::
S ::a::::::::::::::2:::8:::1::::
T :::::::::::::::::8:::::::94:::
V 6:::::::::::::::::::::a:::57::
W ::::::::::::::::::::::::::::::
Y :::::::1::a:::::::::::::::::::
bits 6.6
5.9 *
5.3 * *
4.6 * * * * * * *
Relative 3.9 ** * ** * * ** *
Entropy 3.3 *** ***** ***** ********** **
(107.8 bits) 2.6 *************** ********** ***
2.0 ******************************
1.3 ******************************
0.7 ******************************
0.0 ------------------------------
Multilevel VFSAAKLFFAYGLGNALTFPLSVGATVVLM
consensus C G S TI
sequence
--------------------------------------------------------------------------------
--------------------------------------------------------------------------------
--------------------------------------------------------------------------------
Sequence name Start P-value Site
------------- ----- --------- ------------------------------
rhf-EUB48_04930|K04110 229 3.92e-36 AVLGLAESDV CFSAAKLFFAYGLGNALTFPLSVGATTILM AERPTPEATF
pna-Pnap_2948|K04110 223 7.08e-36 PVLGISEHDV CFSAAKLFFAYGLGNALSFPLSVGATVVLM AERPTPAATF
daer-H9K75_07735|K04110 214 7.08e-36 AILNLQERDI CFSAAKLFFAYGLGNALSFPLSVGATVVLM AGRPTPDATF
lih-L63ED372_02250|K0411 216 2.87e-35 GVLNLQESDI VFSAAKLFFAYGLGNALTFPLSVGATVVLM AERPTPQATF
cpau-EHF44_15385|K04110 249 2.87e-35 RVLGLRDDDV VFSAAKLFFAYGLGNALTFPLSVGATTVLM AERPTPQAVF
cgd-CR3_1586|K04110 224 2.87e-35 QVLGLREDDV VFSAAKLFFAYGLGNALTFPLSVGATTVLM AERPTPQAVF
ccro-CMC5_025720|K04110 214 2.87e-35 PILGIRETDV VFSAAKLFFAYGLGNALTFPLSVGATTVLM AERPTCDAVF
brh-RBRH_00494|K04110 252 2.87e-35 SVLAINEHDV VFSAAKLFFAYGLGNALTFPLSVGATTVLM AERPSAKAVF
bgm-CAL15_08690|K04110 212 2.87e-35 PVLGIREDDV VFSAAKLFFAYGLGNGLTFPLSVGATTVLM GERPTPQAVF
bgf-BC1003_1063|K04110 236 2.87e-35 PVLGIVESDV VFSAAKLFFAYGLGNALTFPLSVGATTVLM AERPTADAVF
bbro-BAU06_05165|K04110 213 2.87e-35 PVLGIREDDV VFSAAKLFFAYGLGNGLTFPLSVGATVVLM AERPTPQAVF
snn-EWH46_00425|K04110 221 2.98e-35 AVLGLREDDV CFSAAKLFFAYGLGNGLSFPLSVGATTILM AERPTPEAVF
pol-Bpro_1624|K04110 219 2.98e-35 PVLGLTEQDV CFSAAKLFFAYGLGNALSFPLSVGATTILM AERPTPEATF
cbw-RR42_s3017|K04110 219 3.24e-35 PVLSLGEADI CFSAAKLYFAYGLGNALTFPLSVGATVVLM AERPTPEATF
cdn-BN940_14776|K04110 213 4.59e-35 PILGVREDDV VFSAAKLFFAYGLGNGLTFPLSVGATTILM KDRPTPDAVF
asw-CVS48_13515|K04110 232 4.59e-35 PVLGIREDDV VFSAAKLFFAYGLGNGLTFPLSVGATVILM GERPTPQAVF
ais-BUW96_14000|K04110 212 4.59e-35 PVLGIREDDV VFSAAKLFFAYGLGNGLTFPLSVGATVILM GERPTPQAVF
vff-VITFI_CDS1599|K04110 219 5.01e-35 GVLGLTENDV CFSAAKLFFAYGLGNALTFPLSVGATVLLM GERPTPDATF
rpc-RPC_1025|K04110 218 5.01e-35 NTLQLQESDV CFSAAKLFFAYGLGNALTFPLSVGATTLLM PERPTPDAVF
cti-RALTA_A1325|K04110 227 5.53e-35 QVLGIREDDV VFSAAKLFFAYGLGNALTFPMSVGATTVLM AERPTPAAVF
cnc-CNE_1c14400|K04110 240 5.53e-35 QVLGIREDDM VFSAAKLFFAYGLGNALTFPMSVGATTVLM AERPTPAAVF
rfr-Rfer_0216|K04110 224 5.66e-35 AVLSLTERDT CFSAAKLFFAYGLGNALSFPMSVGATTILM AERATPDATF
rpa-RPA0661|K04110 218 8.93e-35 NTLHLREDDV CFSAAKLFFAYGLGNALTFPMSVGATTLLM GERPTPDAVF
hyl-LPB072_05870|K04110 216 8.93e-35 GVLDLRESDT VFSAAKLFFAYGLGNALSFPLSVGATVVLM AERPTPQATF
pts-CUJ90_12230|K04110 228 1.15e-34 PILGIVENDV VFSAAKLFFAYGLGNALTFPLSVGATAVLM AERPTADAIF
drg-H9K76_04160|K04110 215 1.15e-34 AVLGLRESDV CFSAAKLFFAYGLGNAVTFPLSVGATVVLM AERPTPEATF
dih-G7047_17790|K04110 215 1.15e-34 AILGLTESDI CFSAAKLFFAYGLGNAVTFPLSVGATVVLM AERPTPLATF
cti-RALTA_B1617|K04110 222 1.15e-34 PVLGLREQDV CFSAAKLYFAYGLGNGLSFPLSVGATVVLM AERPTPEATV
cnc-CNE_2c18780|K04110 222 1.15e-34 PVLGLQEQDI CFSAAKLYFAYGLGNGLSFPLSVGATVVLM AERPTPEATF
ccup-BKK81_26760|K04110 225 1.15e-34 PVLGLREQDV CFSAAKLYFAYGLGNGLSFPLSVGATVVLM AERPTPEATI
tmz-Tmz1t_3136|K04110 224 1.94e-34 EVLGIREQDV VFSAAKLFFAYGLGNGLTFPLSVGATAILM AERPTPDAVF
ptx-ABW99_07645|K04110 226 1.94e-34 PLLGITESDI VFSAAKLFFAYGLGNGLTFPLSVGASVVLM AGRPTAEAVF
pspw-BJG93_02470|K04110 227 1.94e-34 PVLGIVERDV VFSAAKLFFAYGLGNALTFPLSVGATAILM AERPTAEAIF
lim-L103DPR2_00827|K0411 216 1.94e-34 GVLALTSNDV VFSAAKLFFAYGLGNALTFPLSVGASVVLM AERPTPQATF
bxe-Bxe_A1419|K04110 228 1.94e-34 PILGIAENDV VFSAAKLFFAYGLGNGLTFPLSVGATAILM AERPTADAIF
bpy-Bphyt_2700|K04110 228 1.94e-34 PILGIAESDV VFSAAKLFFAYGLGNGLTFPLSVGATAILM AERPTADAIF
pnr-AT302_14885|K04110 222 2.46e-34 NVLGIREEDV VFSAAKLFFAYGLGNALTFPLSVGATVLLM AERPTAEAVA
ctt-CtCNB1_0097|K04110 216 2.46e-34 PVLGLNENDI CFSAAKLYFAYGLGNALTFPLSVGASVVLM AERPTPEATF
ack-C380_20140|K04110 214 2.66e-34 AVLGLTDKDV CFSAAKLYFAYGLGNSLTFPLSVGATVVLM AERPTPDATF
lch-Lcho_3655|K04110 223 3.17e-34 GVLALREDDV CFSAAKLFFAYGLGNGLSFPMSVGATTLLM AERPTPDATF
vbo-CKY39_00520|K04110 214 3.66e-34 PVLGLTEGDV CFSAAKMYFAYGLGNALTFPLSVGATVVLM AERPTPDATF
pud-G9Q38_06750|K04110 213 4.82e-34 PVLGIREDDI AFSAAKLFFAYGLGNALTFPLSVGATVVLM GERPTPEAVF
ppul-RO07_00960|K04110 227 4.82e-34 HVLGIREDDI AFSAAKLFFAYGLGNGLTFPLSVGATVVLM AERPTAEAVA
cbw-RR42_m1521|K04110 240 4.82e-34 QVLGLREDDV VFSAAKLFFAYGLGNALTFPLAVGATTVLM AERPTPQAVF
adt-APT56_22200|K04110 212 4.82e-34 PVLGIREDDI AFSAAKLFFAYGLGNGLTFPLSVGATVVLM AERPTPQAVF
hyr-BSY239_631|K04110 214 6.30e-34 AVLGLRESDV VFSAAKLFFAYGLGNALSFPLSVGASVVLM AERPTPQACF
hyb-Q5W_16405|K04110 216 6.30e-34 GVLKMREDDV VFSAAKLFFAYGLGNALSFPLSVGASVVLM AERPTPQACF
rme-Rmet_1224|K04110 240 7.14e-34 RVLGIREDDT VFSAAKLFFAYGLGNALTFPLAVGATTILM AERPTPQAVF
bhz-ACR54_04089|K04110 211 7.14e-34 PVLGIREDDV AFSAAKLFFAYGLGNGLTFPLSVGATTILM AERPTPQAVF
cgd-CR3_3376|K04110 240 7.92e-34 PILGLTEHDI CFSSAKLYFAYGLGNGLTFPLSVGATVVLM AERPTPEAIF
bcai-K788_0006461|K04110 228 7.92e-34 PILGISERDV VFSAAKLFFAYGLGNALTFPLSVGASAVLM AERPTPDAIF
dts-BI380_22110|K04110 214 9.85e-34 PVLGLGEGDI CFSAAKLYFAYGLGNALSFPLSVGATVLLM AERPTPEATF
bfz-BAU07_21260|K04110 212 9.85e-34 PVLGIREDDV VFSAAKLFFAYGLGNGLTFPLSAGATVVLM AERPTPQAVF
reu-Reut_A1327|K04110 237 1.20e-33 RVLGMREDDV VFSAAKLFFAYGLGNALTFPLFVGATTVLM AERPTPAAVF
tak-Tharo_1138|K04110 226 1.83e-33 PVLGIREDDV VFSAAKLFFAYGLGNGLTFPLAVGATAVLM AERPTPAAVF
aoa-dqs_3186|K04110 226 1.83e-33 PVIGINEHDV VFSAAKLFFAYGLGNGLTFPLAVGATAVLM AERPTPAAVF
bpt-Bpet3574|K04110 212 3.39e-33 PVLGIREDDV VFSAAKLFFAYGLGNGLSFPLSVGATVVVM GERPTPQAVF
pmeg-FNZ07_26495|K04110 229 7.37e-33 PILGIGEHDV VFSAAKLFFAYGLGNGLTFPLTVGATAILM AGRPTADAVF
this-HZT40_02665|K04110 218 2.18e-32 RTLGVREEDV CFSAAKLFFAYGLGNGLSFPMSVGATTVLX GVRPTPAAVF
tak-Tharo_1132|K04110 224 2.18e-32 PILGIREGDV VFSAAKLFFAYGLGNGLIFPLAVGATAVLM AERPTPAAVF
thi-THI_0472|K04110 219 2.39e-32 AVLGLCEDDV CFSAAKLFFAYGLGNAITFPLGVGATVLLM ADRPTPEAIF
azi-AzCIB_4632|K04110 281 2.61e-32 PILGIREDDV VYSAAKLFFAYGLGNGLTFPLAVGATAVLM AERPTPAAAF
ccup-BKK81_12740|K04110 224 2.89e-32 QVLGLREDDV VFSAAKLFFAYGLGNALTFPLAVGAATVLM AERPTPAAVF
vei-Veis_0730|K04110 213 4.61e-32 AVLGLTDEDV CFSAAKLYFGYGLGNSLTFPLSVGASVVLM AERPTPEACF
rta-Rta_22340|K04110 222 6.14e-32 AVLGIREDDV VYSAAKLFFAYGLGNALTFPLSVGATTVLL PARPTPADVF
poo-F7R28_12890|K04110 225 1.06e-31 GVLGIRESDV VYSAAKLFFAYGLGNALTFPMSVGATTVLL PARPAPADVF
eba-ebA2757|K04110 227 2.19e-31 PILGIREDDV VFSAAKLFFAYGLGNGLTFPLAAGATGVLM AERPTPEAAF
cbaa-SRAA_0581|K04110 219 6.79e-31 RVLGLRANDL CFSAAKLFFAYGLGNALIFPLVAGATTLLM AERATPEAVF
aka-TKWG_07570|K04110 215 6.88e-29 DLLRLTESDR ILSAAKLFFAYGLGNALTFPLGVGASVVLI EGRPTPDAVF
--------------------------------------------------------------------------------
--------------------------------------------------------------------------------
--------------------------------------------------------------------------------
SEQUENCE NAME POSITION P-VALUE MOTIF DIAGRAM
------------- ---------------- -------------
rhf-EUB48_04930|K04110 3.9e-36 228_[6]_284
pna-Pnap_2948|K04110 7.1e-36 222_[6]_275
daer-H9K75_07735|K04110 7.1e-36 213_[6]_272
lih-L63ED372_02250|K0411 2.9e-35 215_[6]_276
cpau-EHF44_15385|K04110 2.9e-35 248_[6]_280
cgd-CR3_1586|K04110 2.9e-35 223_[6]_294
ccro-CMC5_025720|K04110 2.9e-35 213_[6]_274
brh-RBRH_00494|K04110 2.9e-35 251_[6]_273
bgm-CAL15_08690|K04110 2.9e-35 211_[6]_278
bgf-BC1003_1063|K04110 2.9e-35 235_[6]_273
bbro-BAU06_05165|K04110 2.9e-35 212_[6]_277
snn-EWH46_00425|K04110 3e-35 220_[6]_287
pol-Bpro_1624|K04110 3e-35 218_[6]_278
cbw-RR42_s3017|K04110 3.2e-35 218_[6]_275
cdn-BN940_14776|K04110 4.6e-35 212_[6]_279
asw-CVS48_13515|K04110 4.6e-35 231_[6]_278
ais-BUW96_14000|K04110 4.6e-35 211_[6]_278
vff-VITFI_CDS1599|K04110 5e-35 218_[6]_283
rpc-RPC_1025|K04110 5e-35 217_[6]_277
cti-RALTA_A1325|K04110 5.5e-35 226_[6]_279
cnc-CNE_1c14400|K04110 5.5e-35 239_[6]_282
rfr-Rfer_0216|K04110 5.7e-35 223_[6]_279
rpa-RPA0661|K04110 8.9e-35 217_[6]_277
hyl-LPB072_05870|K04110 8.9e-35 215_[6]_279
pts-CUJ90_12230|K04110 1.1e-34 227_[6]_273
drg-H9K76_04160|K04110 1.1e-34 214_[6]_272
dih-G7047_17790|K04110 1.1e-34 214_[6]_272
cti-RALTA_B1617|K04110 1.1e-34 221_[6]_283
cnc-CNE_2c18780|K04110 1.1e-34 221_[6]_283
ccup-BKK81_26760|K04110 1.1e-34 224_[6]_275
tmz-Tmz1t_3136|K04110 1.9e-34 223_[6]_275
ptx-ABW99_07645|K04110 1.9e-34 225_[6]_273
pspw-BJG93_02470|K04110 1.9e-34 226_[6]_277
lim-L103DPR2_00827|K0411 1.9e-34 215_[6]_276
bxe-Bxe_A1419|K04110 1.9e-34 227_[6]_273
bpy-Bphyt_2700|K04110 1.9e-34 227_[6]_273
pnr-AT302_14885|K04110 2.5e-34 221_[6]_273
ctt-CtCNB1_0097|K04110 2.5e-34 215_[6]_276
ack-C380_20140|K04110 2.7e-34 213_[6]_274
lch-Lcho_3655|K04110 3.2e-34 222_[6]_279
vbo-CKY39_00520|K04110 3.7e-34 213_[6]_274
pud-G9Q38_06750|K04110 4.8e-34 212_[6]_277
ppul-RO07_00960|K04110 4.8e-34 226_[6]_276
cbw-RR42_m1521|K04110 4.8e-34 239_[6]_297
adt-APT56_22200|K04110 4.8e-34 211_[6]_278
hyr-BSY239_631|K04110 6.3e-34 213_[6]_275
hyb-Q5W_16405|K04110 6.3e-34 215_[6]_280
rme-Rmet_1224|K04110 7.1e-34 239_[6]_280
bhz-ACR54_04089|K04110 7.1e-34 210_[6]_278
cgd-CR3_3376|K04110 7.9e-34 239_[6]_308
bcai-K788_0006461|K04110 7.9e-34 227_[6]_275
dts-BI380_22110|K04110 9.8e-34 213_[6]_287
bfz-BAU07_21260|K04110 9.8e-34 211_[6]_277
reu-Reut_A1327|K04110 1.2e-33 236_[6]_287
tak-Tharo_1138|K04110 1.8e-33 225_[6]_277
aoa-dqs_3186|K04110 1.8e-33 225_[6]_277
bpt-Bpet3574|K04110 3.4e-33 211_[6]_278
pmeg-FNZ07_26495|K04110 7.4e-33 228_[6]_273
this-HZT40_02665|K04110 2.2e-32 217_[6]_279
tak-Tharo_1132|K04110 2.2e-32 223_[6]_274
thi-THI_0472|K04110 2.4e-32 218_[6]_280
azi-AzCIB_4632|K04110 2.6e-32 280_[6]_277
ccup-BKK81_12740|K04110 2.9e-32 223_[6]_287
vei-Veis_0730|K04110 4.6e-32 212_[6]_277
rta-Rta_22340|K04110 6.1e-32 221_[6]_273
poo-F7R28_12890|K04110 1.1e-31 224_[6]_272
eba-ebA2757|K04110 2.2e-31 226_[6]_278
cbaa-SRAA_0581|K04110 6.8e-31 218_[6]_280
aka-TKWG_07570|K04110 6.9e-29 214_[6]_280
--------------------------------------------------------------------------------
--------------------------------------------------------------------------------
--------------------------------------------------------------------------------
BL MOTIF VFSAAKLFFAYGLGNALTFPLSVGATVVLM width=30 seqs=69
rhf-EUB48_04930|K04110 ( 229) CFSAAKLFFAYGLGNALTFPLSVGATTILM 1
pna-Pnap_2948|K04110 ( 223) CFSAAKLFFAYGLGNALSFPLSVGATVVLM 1
daer-H9K75_07735|K04110 ( 214) CFSAAKLFFAYGLGNALSFPLSVGATVVLM 1
lih-L63ED372_02250|K0411 ( 216) VFSAAKLFFAYGLGNALTFPLSVGATVVLM 1
cpau-EHF44_15385|K04110 ( 249) VFSAAKLFFAYGLGNALTFPLSVGATTVLM 1
cgd-CR3_1586|K04110 ( 224) VFSAAKLFFAYGLGNALTFPLSVGATTVLM 1
ccro-CMC5_025720|K04110 ( 214) VFSAAKLFFAYGLGNALTFPLSVGATTVLM 1
brh-RBRH_00494|K04110 ( 252) VFSAAKLFFAYGLGNALTFPLSVGATTVLM 1
bgm-CAL15_08690|K04110 ( 212) VFSAAKLFFAYGLGNGLTFPLSVGATTVLM 1
bgf-BC1003_1063|K04110 ( 236) VFSAAKLFFAYGLGNALTFPLSVGATTVLM 1
bbro-BAU06_05165|K04110 ( 213) VFSAAKLFFAYGLGNGLTFPLSVGATVVLM 1
snn-EWH46_00425|K04110 ( 221) CFSAAKLFFAYGLGNGLSFPLSVGATTILM 1
pol-Bpro_1624|K04110 ( 219) CFSAAKLFFAYGLGNALSFPLSVGATTILM 1
cbw-RR42_s3017|K04110 ( 219) CFSAAKLYFAYGLGNALTFPLSVGATVVLM 1
cdn-BN940_14776|K04110 ( 213) VFSAAKLFFAYGLGNGLTFPLSVGATTILM 1
asw-CVS48_13515|K04110 ( 232) VFSAAKLFFAYGLGNGLTFPLSVGATVILM 1
ais-BUW96_14000|K04110 ( 212) VFSAAKLFFAYGLGNGLTFPLSVGATVILM 1
vff-VITFI_CDS1599|K04110 ( 219) CFSAAKLFFAYGLGNALTFPLSVGATVLLM 1
rpc-RPC_1025|K04110 ( 218) CFSAAKLFFAYGLGNALTFPLSVGATTLLM 1
cti-RALTA_A1325|K04110 ( 227) VFSAAKLFFAYGLGNALTFPMSVGATTVLM 1
cnc-CNE_1c14400|K04110 ( 240) VFSAAKLFFAYGLGNALTFPMSVGATTVLM 1
rfr-Rfer_0216|K04110 ( 224) CFSAAKLFFAYGLGNALSFPMSVGATTILM 1
rpa-RPA0661|K04110 ( 218) CFSAAKLFFAYGLGNALTFPMSVGATTLLM 1
hyl-LPB072_05870|K04110 ( 216) VFSAAKLFFAYGLGNALSFPLSVGATVVLM 1
pts-CUJ90_12230|K04110 ( 228) VFSAAKLFFAYGLGNALTFPLSVGATAVLM 1
drg-H9K76_04160|K04110 ( 215) CFSAAKLFFAYGLGNAVTFPLSVGATVVLM 1
dih-G7047_17790|K04110 ( 215) CFSAAKLFFAYGLGNAVTFPLSVGATVVLM 1
cti-RALTA_B1617|K04110 ( 222) CFSAAKLYFAYGLGNGLSFPLSVGATVVLM 1
cnc-CNE_2c18780|K04110 ( 222) CFSAAKLYFAYGLGNGLSFPLSVGATVVLM 1
ccup-BKK81_26760|K04110 ( 225) CFSAAKLYFAYGLGNGLSFPLSVGATVVLM 1
tmz-Tmz1t_3136|K04110 ( 224) VFSAAKLFFAYGLGNGLTFPLSVGATAILM 1
ptx-ABW99_07645|K04110 ( 226) VFSAAKLFFAYGLGNGLTFPLSVGASVVLM 1
pspw-BJG93_02470|K04110 ( 227) VFSAAKLFFAYGLGNALTFPLSVGATAILM 1
lim-L103DPR2_00827|K0411 ( 216) VFSAAKLFFAYGLGNALTFPLSVGASVVLM 1
bxe-Bxe_A1419|K04110 ( 228) VFSAAKLFFAYGLGNGLTFPLSVGATAILM 1
bpy-Bphyt_2700|K04110 ( 228) VFSAAKLFFAYGLGNGLTFPLSVGATAILM 1
pnr-AT302_14885|K04110 ( 222) VFSAAKLFFAYGLGNALTFPLSVGATVLLM 1
ctt-CtCNB1_0097|K04110 ( 216) CFSAAKLYFAYGLGNALTFPLSVGASVVLM 1
ack-C380_20140|K04110 ( 214) CFSAAKLYFAYGLGNSLTFPLSVGATVVLM 1
lch-Lcho_3655|K04110 ( 223) CFSAAKLFFAYGLGNGLSFPMSVGATTLLM 1
[truncated: 996 more rows]

## Sheet: Table_3S_Pfam_AMP-binding AMP-b
KEGG (id_genome-gene)	Class	Genus	Species
aori-SD37_11050	Actinomycetia	Amycolatopsis	Amycolatopsis orientalis B-37
dgi-Desgi_1427	Clostridia	Desulfallas	Desulfallas gibsoniae DSM 7213
dgi-Desgi_1433	Clostridia	Desulfallas	Desulfallas gibsoniae DSM 7213
fer-FNB15_18620	Alphaproteobacteria	Ferrovibrio	Ferrovibrio terrae K5
glo-Glov_2397	Deltaproteobacteria	Geobacter	Geobacter lovleyi SZ
hpse-HPF_06685	Betaproteobacteria	Hydrogenophaga	Hydrogenophaga pseudoflava DSM 1084
hyc-E5678_00680	Betaproteobacteria	Hydrogenophaga	Hydrogenophaga sp. PAMC20947
hyn-F9K07_05860	Betaproteobacteria	Hydrogenophaga	Hydrogenophaga sp. BPS33
noo-FE634_03815	Actinomycetia	Nocardioides	Nocardioides sp. S-1144
ote-Oter_0737	Opitutae	Opitutus	Opitutus terrae PB90-1
pig-EGT29_17315	Betaproteobacteria	Pigmentiphaga	Pigmentiphaga sp. H8
pus-CKA81_01040	Betaproteobacteria	Pusillimonas	Pusillimonas thiosulfatoxidans YE3
rav-AAT18_24695	Actinomycetia	Rhodococcus	Rhodococcus aetherivorans IcdP1
rrd-RradSPS_0709	Rubrobacteria	Rubrobacter	Rubrobacter radiotolerans RSPS-4
rrz-CS378_14270	Actinomycetia	Rhodococcus	Rhodococcus ruber P14
sdv-BN159_2476	Actinomycetia	Streptomyces	Streptomyces davaonensis JCM 4913 (Streptomyces davawensis JCM 4913)
msi-Msm_0928	Methanobacteria	Methanobrevibacter	Methanobrevibacter smithii ATCC 35061
aak-AA2016_5895	Alphaproteobacteria	Aminobacter	Aminobacter aminovorans KCTC 2477
acp-A2cp1_3209	Deltaproteobacteria	Anaeromyxobacter	Anaeromyxobacter dehalogenans 2CP-1
ade-Adeh_3009	Deltaproteobacteria	Anaeromyxobacter	Anaeromyxobacter dehalogenans 2CP-C
ank-AnaeK_3108	Deltaproteobacteria	Anaeromyxobacter	Anaeromyxobacter sp. K
dax-FDQ92_13505	Deltaproteobacteria	Desulfoglaeba	Desulfoglaeba alkanexedens ALDC
frp-AX769_19055	Actinomycetia	Frondihabitans	Frondihabitans sp. PAMC 28766
hha-Hhal_0135	Gammaproteobacteria	Halorhodospira	Halorhodospira halophila SL1
nano-G5V58_22030	Actinomycetia	Nocardioides	Nocardioides anomalus HKS04
rrz-CS378_10690	Actinomycetia	Rhodococcus	Rhodococcus ruber P14
smaz-LH19_27100	Alphaproteobacteria	Sphingopyxis	Sphingopyxis macrogoltabida 203
spiu-SPICUR_04765	Gammaproteobacteria	Spiribacter	Spiribacter curvatus UAH-SP71 (Spiribacter sp. UAH-SP71)
spiz-GJ672_04610	Gammaproteobacteria	Spiribacter	Spiribacter sp. 2438
spoi-IMCC21906_00679	Gammaproteobacteria	Spongiibacter	Spongiibacter sp. IMCC21906
sros-BBH56_04110	Gammaproteobacteria	Spiribacter	Spiribacter roseus SSL50
ssal-SPISAL_04250	Gammaproteobacteria	Spiribacter	Spiribacter salinus M19-40
strr-EKD16_21265	Actinomycetia	Streptomonospora	Streptomonospora sp. M2
taz-TREAZ_1817	Spirochaetia	Treponema	Treponema azotonutricium ZAS-9
aeq-AEQU_1111	Coriobacteriia	Adlercreutzia	Adlercreutzia equolifaciens DSM 19450
aeq-AEQU_1118	Coriobacteriia	Adlercreutzia	Adlercreutzia equolifaciens DSM 19450
chy-CHY_0572	Clostridia	Carboxydothermus	Carboxydothermus hydrogenoformans Z-2901
dec-DCF50_p976	Clostridia	Dehalobacter	Dehalobacter sp. CF
ded-DHBDCA_p919	Clostridia	Dehalobacter	Dehalobacter sp. DCA
drs-DEHRE_09010	Clostridia	Dehalobacter	Dehalobacter restrictus DSM 9455
ele-Elen_1701	Coriobacteriia	Eggerthella	Eggerthella lenta DSM 2243
ele-Elen_1708	Coriobacteriia	Eggerthella	Eggerthella lenta DSM 2243
eyy-EGYY_13450	Coriobacteriia	Eggerthella	Eggerthella sp. YY7918
eyy-EGYY_13520	Coriobacteriia	Eggerthella	Eggerthella sp. YY7918
haer-DU502_06935	Halobacteria	Haloplanus	Haloplanus aerogenes JCM 16430
haj-DU500_09845	Halobacteria	Haloplanus	Haloplanus rubicundus CBA1113
haq-DU484_09595	Halobacteria	Haloplanus	Haloplanus rubicundus CBA1112
hra-EI982_07505	Halobacteria	Haloplanus	Haloplanus rallus MBLA0036
hwa-HQ_1538A	Halobacteria	Haloquadratum	Haloquadratum walsbyi DSM 16790 (HBSQ001)
hwc-Hqrw_1639	Halobacteria	Haloquadratum	Haloquadratum walsbyi C23
mib-UY43_C0001G0518	-	-	Candidatus Beckwithbacteria bacterium GW2011_GWC1_49_16
paet-NCTC13378_00373	Gammaproteobacteria	-	Pasteurella aerogenes NCTC13378
shi-Shel_17560	Coriobacteriia	Slackia	Slackia heliotrinireducens DSM 20476
tac-Ta0769	Thermoplasmata	Thermoplasma	Thermoplasma acidophilum DSM 1728
thep-DYI95_007440	Clostridia	Thermaerobacter	Thermaerobacter sp. PB12/4term
tjr-TherJR_1681	Clostridia	Thermincola	Thermincola potens JR
tmr-Tmar_1483	Clostridia	Thermaerobacter	Thermaerobacter marianensis DSM 12885
ttn-TTX_1760	Thermoprotei	Thermoproteus	Thermoproteus tenax Kra 1
mpur-MARPU_03370	Gammaproteobacteria	Marichromatium	Marichromatium purpuratum 984
mtai-Mtai_v1c13670	Deinococci	Meiothermus	Meiothermus taiwanensis WR-220
nel-NELON_06050	Betaproteobacteria	Neisseria	Neisseria elongata subsp. glycolytica ATCC 29315
sphe-GFH32_11355	Sphingobacteriia	Sphingobacterium	Sphingobacterium sp. dk4302
sri-SELR_02080	Negativicutes	Selenomonas	Selenomonas ruminantium subsp. lactilytica TAM6421
thip-N838_30175	Gammaproteobacteria	Thiohalocapsa	Thiohalocapsa sp. PB-PSB1 PB-PSB1-LS01-2011a
ncz-NCTC10294_00581	Betaproteobacteria	Neisseria	Neisseria cinerea NCTC10294
bun-Bun01g_05400	Bacteroidia	Bacteroides	Bacteroides uniformis NBRC 113350
spiz-GJ672_04590	Gammaproteobacteria	Spiribacter	Spiribacter sp. 2438
abaw-D5400_06445	Alphaproteobacteria	Georhizobium	Georhizobium profundi WS11
aol-S58_06690	Alphaproteobacteria	Bradyrhizobium	Bradyrhizobium oligotrophicum S58 (Agromonas oligotrophica S58), endosymbiont of Aeschynomene indica
barh-WN72_46160	Alphaproteobacteria	Bradyrhizobium	Bradyrhizobium arachidis CCBAU 051107
bbet-F8237_13035	Alphaproteobacteria	Bradyrhizobium	Bradyrhizobium betae PL7HG1
bbt-BBta_0747	Alphaproteobacteria	Bradyrhizobium	Bradyrhizobium sp. BTAi1, endosymbiont of Aeschynomene indica
bgq-X265_34650	Alphaproteobacteria	Bradyrhizobium	Bradyrhizobium guangdongense CCBAU 51649
bgz-XH91_33040	Alphaproteobacteria	Bradyrhizobium	Bradyrhizobium guangzhouense CCBAU 51670
bic-LMTR13_36370	Alphaproteobacteria	Bradyrhizobium	Bradyrhizobium icense LMTR 13, endosymbiont of Phaseolus lunatus (lima bean)
bja-blr1077	Alphaproteobacteria	Bradyrhizobium	Bradyrhizobium diazoefficiens USDA 110, endosymbiont of Glycine max (soybean) (Bradyrhizobium japonicum USDA110)
bjp-RN69_05405	Alphaproteobacteria	Bradyrhizobium	Bradyrhizobium japonicum E109
bju-BJ6T_11070	Alphaproteobacteria	Bradyrhizobium	Bradyrhizobium japonicum USDA 6, endosymbiont of Glycine max (soybean)
bot-CIT37_08890	Alphaproteobacteria	Bradyrhizobium	Bradyrhizobium ottawaense OO99
bra-BRADO6791	Alphaproteobacteria	Bradyrhizobium	Bradyrhizobium sp. ORS 278, endosymbiont of Aeschynomene sensitiva
brc-BCCGELA001_34230	Alphaproteobacteria	Bradyrhizobium	Bradyrhizobium sp. CCGE-LA001
brk-CWS35_10155	Alphaproteobacteria	Bradyrhizobium	Bradyrhizobium sp. SK17
bro-BRAD285_6939	Alphaproteobacteria	Bradyrhizobium	Bradyrhizobium sp. ORS 285
brq-CIT40_30030	Alphaproteobacteria	Bradyrhizobium	Bradyrhizobium amphicarpaeae 39S1MB
brs-S23_67390	Alphaproteobacteria	Bradyrhizobium	Bradyrhizobium cosmicum S23321 (Bradyrhizobium sp. S23321)
bsym-CIT39_29155	Alphaproteobacteria	Bradyrhizobium	Bradyrhizobium symbiodeficiens 85S1MB
bvz-BRAD3257_8649	Alphaproteobacteria	Bradyrhizobium	Bradyrhizobium vignae ORS3257
rpb-RPB_4656	Alphaproteobacteria	Rhodopseudomonas	Rhodopseudomonas palustris HaA2
rpd-RPD_0878	Alphaproteobacteria	Rhodopseudomonas	Rhodopseudomonas palustris BisB5
rpd-RPD_1526	Alphaproteobacteria	Rhodopseudomonas	Rhodopseudomonas palustris BisB5
trb-HB776_18425	Alphaproteobacteria	Tardiphaga	Tardiphaga robiniae 581
vgo-GJW	Alphaproteobacteria	Variibacter	Variibacter gotjawalensis GJW-30
achb-DVB37_21295	Betaproteobacteria	Achromobacter	Achromobacter sp. B7
ack-C380_20140	Betaproteobacteria	Acidovorax	Acidovorax sp. KKS102
adt-APT56_22200	Betaproteobacteria	Achromobacter	Achromobacter denitrificans USDA-ARS-USMARC-56712
ais-BUW96_14000	Betaproteobacteria	Achromobacter	Achromobacter insolitus DSM 23807
aka-TKWG_07570	Betaproteobacteria	Advenella	Advenella kashmirensis WT001
amim-MIM_c27210	Betaproteobacteria	Advenella	Advenella mimigardefordensis DPN7
aoa-dqs_3186	Betaproteobacteria	Azoarcus	Azoarcus olearius DQS4
asw-CVS48_13515	Betaproteobacteria	Achromobacter	Achromobacter spanius DSM 23806
axn-AX27061_4854	Betaproteobacteria	Achromobacter	Achromobacter xylosoxidans NBRC 15126 = ATCC 27061
axo-NH44784_035101	Betaproteobacteria	Achromobacter	Achromobacter xylosoxidans NH44784-1996
axx-ERS451415_04891	Betaproteobacteria	Achromobacter	Achromobacter xylosoxidans NCTC10807
axy-AXYL_05035	Betaproteobacteria	Achromobacter	Achromobacter xylosoxidans A8
aza-AZKH_4514	Betaproteobacteria	Azoarcus	Azoarcus sp. KH32C
azd-CDA09_22715	Betaproteobacteria	Azoarcus	Azoarcus sp. DN11
azi-AzCIB_4632	Betaproteobacteria	Azoarcus	Azoarcus sp. CIB
azo-azo3052	Betaproteobacteria	Azoarcus	Azoarcus olearius BH72
azr-CJ010_18885	Betaproteobacteria	Azoarcus	Azoarcus sp. DD4
bbro-BAU06_05165	Betaproteobacteria	Bordetella	Bordetella bronchialis AU3182
bcai-K788_0006461	Betaproteobacteria	Paraburkholderia	Paraburkholderia caribensis MBA4 (Burkholderia caribensis MBA4)
bfn-OI25_2711	Betaproteobacteria	Paraburkholderia	Paraburkholderia fungorum ATCC BAA-463 (Burkholderia fungorum ATCC BAA-463)
bfz-BAU07_21260	Betaproteobacteria	Bordetella	Bordetella flabilis AU10664
bge-BC1002_1980	Betaproteobacteria	Paraburkholderia	Paraburkholderia atlantica CCGE1002 (Burkholderia sp. CCGE1002)
bgf-BC1003_1063	Betaproteobacteria	Burkholderia	Burkholderia sp. CCGE1003
bgm-CAL15_08690	Betaproteobacteria	Bordetella	Bordetella genomosp. 13 AU7206
bhz-ACR54_04089	Betaproteobacteria	Bordetella	Bordetella hinzii F582
bpdz-BBN53_02645	Betaproteobacteria	Bordetella	Bordetella pseudohinzii HI4681
bph-Bphy_1543	Betaproteobacteria	Paraburkholderia	Paraburkholderia phymatum STM815
bpt-Bpet3574	Betaproteobacteria	Bordetella	Bordetella petrii DSM 12804
bpx-BUPH_02971	Betaproteobacteria	Paraburkholderia	Paraburkholderia phenoliruptrix BR3459a, endosymbiont of Mimosa flocculosa
bpy-Bphyt_2700	Betaproteobacteria	Paraburkholderia	Paraburkholderia phytofirmans PsJN (Burkholderia phytofirmans PsJN)
brh-RBRH_00494	Betaproteobacteria	Mycetohabitans	Mycetohabitans rhizoxinica HKI 454 (Burkholderia rhizoxinica HKI 454), endosymbiont of Rhizopus microsporus
bug-BC1001_2395	Betaproteobacteria	Burkholderia	Burkholderia sp. CCGE1001
buq-AC233_12265	Betaproteobacteria	Burkholderia	Burkholderia sp. HB1
buz-AYM40_13865	Betaproteobacteria	Paraburkholderia	Paraburkholderia phytofirmans OLGA172
bxe-Bxe_C0896	Betaproteobacteria	Paraburkholderia	Paraburkholderia xenovorans LB400 (Burkholderia xenovorans LB400)
bxe-Bxe_A1419	Betaproteobacteria	Paraburkholderia	Paraburkholderia xenovorans LB400 (Burkholderia xenovorans LB400)
cbaa-SRAA_0581	Betaproteobacteria	Serpentinomonas	Serpentinomonas raichei A1
cbw-RR42_m1521	Betaproteobacteria	Cupriavidus	Cupriavidus basilensis 4G11
cbw-RR42_s3017	Betaproteobacteria	Cupriavidus	Cupriavidus basilensis 4G11
ccro-CMC5_025720	Deltaproteobacteria	Chondromyces	Chondromyces crocatus Cm c5
ccup-BKK81_12740	Betaproteobacteria	Cupriavidus	Cupriavidus sp. USMAHM13
ccup-BKK81_26760	Betaproteobacteria	Cupriavidus	Cupriavidus sp. USMAHM13
cdn-BN940_14776	Betaproteobacteria	Castellaniella	Castellaniella defragrans 65Phen
cgd-CR3_1586	Betaproteobacteria	Cupriavidus	Cupriavidus gilardii CR3
cgd-CR3_3376	Betaproteobacteria	Cupriavidus	Cupriavidus gilardii CR3
cnc-CNE_1c14400	Betaproteobacteria	Cupriavidus	Cupriavidus necator N-1
cnc-CNE_2c18780	Betaproteobacteria	Cupriavidus	Cupriavidus necator N-1
cox-E0W60_03195	Betaproteobacteria	Cupriavidus	Cupriavidus oxalaticus X32
cox-E0W60_17010	Betaproteobacteria	Cupriavidus	Cupriavidus oxalaticus X32
cpau-EHF44_15385	Betaproteobacteria	Cupriavidus	Cupriavidus pauculus FDAARGOS_614
ctes-O987_00467	Betaproteobacteria	Comamonas	Comamonas testosteroni TK102
cti-RALTA_A1325	Betaproteobacteria	Cupriavidus	Cupriavidus taiwanensis LMG 19424
cti-RALTA_B1617	Betaproteobacteria	Cupriavidus	Cupriavidus taiwanensis LMG 19424
ctt-CtCNB1_0097	Betaproteobacteria	Comamonas	Comamonas thiooxydans CNB-1 (Comamonas testosteroni CNB-2)
cuh-BJN34_07200	Betaproteobacteria	Cupriavidus	Cupriavidus necator NH9
cuh-BJN34_32120	Betaproteobacteria	Cupriavidus	Cupriavidus necator NH9
cup-BKK80_12955	Betaproteobacteria	Cupriavidus	Cupriavidus malaysiensis USMAA1020 (Cupriavidus sp. USMAA1020)
cup-BKK80_29555	Betaproteobacteria	Cupriavidus	Cupriavidus malaysiensis USMAA1020 (Cupriavidus sp. USMAA1020)
cuu-BKK79_19345	Betaproteobacteria	Cupriavidus	Cupriavidus sp. USMAA2-4
cuu-BKK79_35510	Betaproteobacteria	Cupriavidus	Cupriavidus sp. USMAA2-4
dac-Daci_0076	Betaproteobacteria	Delftia	Delftia acidovorans SPH-1
daer-H9K75_07735	Betaproteobacteria	Diaphorobacter	Diaphorobacter aerolatus KACC 16536
del-DelCs14_0077	Betaproteobacteria	Delftia	Delftia sp. Cs1-4
dih-G7047_17790	Betaproteobacteria	Diaphorobacter	Diaphorobacter sp. HDW4A
dla-I6G47_22060	Betaproteobacteria	Delftia	Delftia lacustris FDAARGOS_890
drg-H9K76_04160	Betaproteobacteria	Diaphorobacter	Diaphorobacter ruginosibacter DSM 27467
dts-BI380_22110	Betaproteobacteria	Delftia	Delftia tsuruhatensis CM13
eba-ebA2757	Betaproteobacteria	Aromatoleum	Aromatoleum aromaticum EbN1
hyb-Q5W_16405	Betaproteobacteria	Hydrogenophaga	Hydrogenophaga sp. PBC
hyl-LPB072_05870	Betaproteobacteria	Hydrogenophaga	Hydrogenophaga sp. LPB0072
hyr-BSY239_631	Betaproteobacteria	Hydrogenophaga	Hydrogenophaga sp. RAC07
lch-Lcho_3655	Betaproteobacteria	Leptothrix	Leptothrix cholodnii SP-6
lih-L63ED372_02250	Betaproteobacteria	Limnohabitans	Limnohabitans sp. 63ED37-2
lim-L103DPR2_00827	Betaproteobacteria	Limnohabitans	Limnohabitans sp. 103DPR2
pand-DRB87_15915	Betaproteobacteria	Pandoraea	Pandoraea sp. XY-2
papi-SG18_01135	Betaproteobacteria	Pandoraea	Pandoraea apista TF81F4
parb-CJU94_11375	Betaproteobacteria	Paraburkholderia	Paraburkholderia aromaticivorans BN5
pcaf-DSC91_004077	Betaproteobacteria	Paraburkholderia	Paraburkholderia caffeinilytica CF1
pcj-CUJ87_05105	Betaproteobacteria	Paraburkholderia	Paraburkholderia caledonica PHRS4
pfg-AB870_04255	Betaproteobacteria	Pandoraea	Pandoraea faecigallinarum DSM 23572
pfib-PI93_010770	Betaproteobacteria	Pandoraea	Pandoraea fibrosis 6399
pgp-CUJ91_12165	Betaproteobacteria	Paraburkholderia	Paraburkholderia graminis PHS1
phs-C2L64_05420	Betaproteobacteria	Paraburkholderia	Paraburkholderia hospita DSM 17164
pmeg-FNZ07_26495	Betaproteobacteria	Paraburkholderia	Paraburkholderia megapolitana LMG 23650
pna-Pnap_2948	Betaproteobacteria	Polaromonas	Polaromonas naphthalenivorans CJ2
pnr-AT302_14885	Betaproteobacteria	Pandoraea	Pandoraea norimbergensis DSM 11628
pol-Bpro_1624	Betaproteobacteria	Polaromonas	Polaromonas sp. JS666
poo-F7R28_12890	Betaproteobacteria	Polaromonas	Polaromonas sp. Pch-P
pos-DT070_17695	Betaproteobacteria	Polaromonas	Polaromonas sp. SP1
pox-MB84_21990	Betaproteobacteria	Pandoraea	Pandoraea oxalativorans DSM 23570
ppk-U875_06765	Betaproteobacteria	Pandoraea	Pandoraea pnomenusa 3kgm
ppnm-LV28_06875	Betaproteobacteria	Pandoraea	Pandoraea pnomenusa DSM 16536
ppno-DA70_23835	Betaproteobacteria	Pandoraea	Pandoraea pnomenusa RB38
ppul-RO07_00960	Betaproteobacteria	Pandoraea	Pandoraea pulmonicola DSM 16583
prb-X636_02815	Betaproteobacteria	Pandoraea	Pandoraea pnomenusa RB-44 (Pandoraea sp. RB-44)
pspu-NA29_10705	Betaproteobacteria	Pandoraea	Pandoraea sputorum DSM 21091
pspw-BJG93_02470	Betaproteobacteria	Paraburkholderia	Paraburkholderia sprentiae WSM5005
pter-C2L65_05205	Betaproteobacteria	Paraburkholderia	Paraburkholderia terrae DSM 17804
pts-CUJ90_12230	Betaproteobacteria	Paraburkholderia	Paraburkholderia terricola mHS1
ptx-ABW99_07645	Betaproteobacteria	Pandoraea	Pandoraea thiooxydans DSM 25325
pud-G9Q38_06750	Betaproteobacteria	Pusillimonas	Pusillimonas sp. DMV24BSW_D
pve-UC34_17215	Betaproteobacteria	Pandoraea	Pandoraea vervacti NS15
reh-H16_A1412	Betaproteobacteria	Cupriavidus	Cupriavidus necator H16 (Ralstonia eutropha H16)
reh-H16_B1918	Betaproteobacteria	Cupriavidus	Cupriavidus necator H16 (Ralstonia eutropha H16)
reu-Reut_A1327	Betaproteobacteria	Cupriavidus	Cupriavidus pinatubonensis JMP134 (Ralstonia eutropha JMP134)
rfr-Rfer_0216	Betaproteobacteria	Rhodoferax	Rhodoferax ferrireducens T118 (DSM 15236)
rhf-EUB48_04930	Betaproteobacteria	Rhodoferax	Rhodoferax sediminis CHu59-6-5
rme-Rmet_1224	Betaproteobacteria	Cupriavidus	Cupriavidus metallidurans CH34
rpa-RPA0661	Alphaproteobacteria	Rhodopseudomonas	Rhodopseudomonas palustris CGA009
rpc-RPC_1025	Alphaproteobacteria	Rhodopseudomonas	Rhodopseudomonas palustris BisB18
rpd-RPD_1534	Alphaproteobacteria	Rhodopseudomonas	Rhodopseudomonas palustris BisB5
rpe-RPE_0604	Alphaproteobacteria	Rhodopseudomonas	Rhodopseudomonas palustris BisA53
rpj-N234_07060	Betaproteobacteria	Ralstonia	Ralstonia pickettii DTP0602
rpj-N234_31305	Betaproteobacteria	Ralstonia	Ralstonia pickettii DTP0602
rpt-Rpal_0728	Alphaproteobacteria	Rhodopseudomonas	Rhodopseudomonas palustris TIE-1
rpx-Rpdx1_4125	Alphaproteobacteria	Rhodopseudomonas	Rhodopseudomonas palustris DX-1
rta-Rta_22340	Betaproteobacteria	Ramlibacter	Ramlibacter tataouinensis TTB310
snn-EWH46_00425	Betaproteobacteria	Sphaerotilus	Sphaerotilus natans subsp. sulfidivorans D-507
tak-Tharo_1132	Betaproteobacteria	Thauera	Thauera aromatica K172
tak-Tharo_1138	Betaproteobacteria	Thauera	Thauera aromatica K172
tcl-Tchl_1101	Betaproteobacteria	Thauera	Thauera chlorobenzoica 3CB1
tcl-Tchl_1107	Betaproteobacteria	Thauera	Thauera chlorobenzoica 3CB1
thi-THI_0472	Betaproteobacteria	Thiomonas	Thiomonas arsenitoxydans 3As
this-HZT40_02665	Gammaproteobacteria	Thiothrix	Candidatus Thiothrix singaporensis SSD2
tmz-Tmz1t_3136	Betaproteobacteria	Thauera	Thauera sp. MZ1T
vam-C4F17_18580	Betaproteobacteria	Variovorax	Variovorax sp. PMC12
vap-Vapar_0089	Betaproteobacteria	Variovorax	Variovorax paradoxus S110
vbo-CKY39_00520	Betaproteobacteria	Variovorax	Variovorax boronicumulans J1
vei-Veis_0730	Betaproteobacteria	Verminephrobacter	Verminephrobacter eiseniae EF01-2
vff-VITFI_CDS1599	Betaproteobacteria	Vitreoscilla	Vitreoscilla filiformis ATCC 15551
vpd-VAPA_1c00910	Betaproteobacteria	Variovorax	Variovorax paradoxus B4
vpe-Varpa_0102	Betaproteobacteria	Variovorax	Variovorax paradoxus EPS
tsl-A3L11_07660	Thermococci	Thermococcus	Thermococcus siculi RG-20
mich-FJK98_09565	Actinomycetia	Micromonospora	Micromonospora sp. HM134
dej-AWY79_05965	Deltaproteobacteria	Pseudodesulfovibrio	Pseudodesulfovibrio indicus J2 (Desulfovibrio indicus J2)
sfu-Sfum_0297	Deltaproteobacteria	Syntrophobacter	Syntrophobacter fumaroxidans MPOB
rpe-RPE_0473	Alphaproteobacteria	Rhodopseudomonas	Rhodopseudomonas palustris BisA53
gpi-GPICK_01135	Deltaproteobacteria	Geobacter	Geobacter pickeringii G13
mana-MAMMFC1_01811	Negativicutes	Methylomusa	Methylomusa anaerophila MMFC1
sted-SPTER_04800	Negativicutes	Sporomusa	Sporomusa termitida DSM 4440
arev-WP_169130800.1	Rhodocyclaceae	Aromatoleum	Aromatoleum evansii
arev-WP_169125304.1	Rhodocyclaceae	Aromatoleum	Aromatoleum evansii

## Sheet: Table_4S_ BCL_fully_sequences
BCL probable orthologs
ID KEGG	Gene location	Class	Order	Family	Genus	Species	BdzR/BoxR (K15546)	BoxD (K15514)	BoxA (K15511)	BoxB (K15512)	BoxC (K15513)	BadA/BzdA/BlA (K04110)	BcrC/BadD(K04112)	BcrB,/BadE(K04113 )	BcrA/BadF(K04114)	BcrD (K04115)	BadM (K13643)	LivH (K01997)	LivM (K01998)	LiivK (K01999)	LivG (K01995)	LivF/HbaH (K01996)	Predicted catabolism	Isolation site (see table 6S fo Isolation_description_for_references)
Full rules
abre-pbN1_04230	Chromosome	Betaproteobacteria	Rhodocyclales	Rhodocyclaceae	Aromatoleum	Aromatoleum bremense	1	0	0	0	0	1	1	1	1	1	0	1	1	1	1	1	Anaerobic	water (fresh)
abre-pbN1_17360	Chromosome	Betaproteobacteria	Rhodocyclales	Rhodocyclaceae	Aromatoleum	Aromatoleum bremense	1	1	1	1	1	1	0	0	0	0	0	0	0	0	0	1	Aerobic	water (fresh)
achb-DVB37_21295	Chromosome	Betaproteobacteria	Burkholderiales	Alcaligenaceae	Achromobacter	Achromobacter sp. B7	1	0	1	1	1	1	0	0	0	0	0	1	1	1	1	1	Aerobic	soil (HC polluted)
ack-C380_20140	Chromosome	Betaproteobacteria	Burkholderiales	Comamonadaceae	Acidovorax	Acidovorax sp. KKS102	1	1	1	1	1	1	0	0	0	0	0	0	0	0	0	0	Aerobic	soil (HC polluted)
adt-APT56_22200	Chromosome	Betaproteobacteria	Burkholderiales	Alcaligenaceae	Achromobacter	Achromobacter denitrificans USDA-ARS-USMARC-56712	1	0	1	1	1	1	0	0	0	0	0	1	1	1	1	1	Aerobic	organism (animal)
ais-BUW96_14000	Chromosome	Betaproteobacteria	Burkholderiales	Alcaligenaceae	Achromobacter	Achromobacter insolitus DSM 23807	1	0	1	1	1	1	0	0	0	0	0	1	1	1	1	1	Aerobic	organism (animal)
aka-TKWG_07570	Chromosome	Betaproteobacteria	Burkholderiales	Alcaligenaceae	Advenella	Advenella kashmirensis WT001	1	0	1	1	1	1	0	0	0	0	0	1	1	1	1	1	Aerobic	soil (plant)
amim-MIM_c27210	Chromosome	Betaproteobacteria	Burkholderiales	Alcaligenaceae	Advenella	Advenella mimigardefordensis DPN7	1	0	1	1	1	1	0	0	0	0	0	1	1	1	1	1	Aerobic	soil (plant)
aoa-dqs_3186	Chromosome	Betaproteobacteria	Rhodocyclales	Zoogloeaceae	Azoarcus	Azoarcus olearius DQS4	1	1	1	1	1	1	0	0	0	0	0	1	1	1	1	1	Aerobic	soil (HC polluted)
apet-ToN1_26720	Chromosome	Betaproteobacteria	Rhodocyclales	Rhodocyclaceae	Aromatoleum	Aromatoleum petrolei	1	1	1	1	1	1	1	1	0	0	0	1	1	1	1	1	Aerobic	water (fresh)
apet-ToN1_48960	Chromosome	Betaproteobacteria	Rhodocyclales	Rhodocyclaceae	Aromatoleum	Aromatoleum petrolei	1	0	0	0	0	1	1	1	1	1	0	1	1	1	1	1	Anaerobic	water (fresh)
asw-CVS48_13515	Chromosome	Betaproteobacteria	Burkholderiales	Alcaligenaceae	Achromobacter	Achromobacter spanius DSM 23806	1	0	1	1	1	1	0	0	0	0	0	1	1	1	1	1	Aerobic	organism (animal)
axn-AX27061_4854	Chromosome	Betaproteobacteria	Burkholderiales	Alcaligenaceae	Achromobacter	Achromobacter xylosoxidans NBRC 15126 = ATCC 27061	1	0	1	1	1	1	0	0	0	0	0	1	1	1	1	1	Aerobic	organism (animal)
axo-NH44784_035101	Chromosome	Betaproteobacteria	Burkholderiales	Alcaligenaceae	Achromobacter	Achromobacter xylosoxidans NH44784-1996	1	0	1	1	1	1	0	0	0	0	0	1	1	1	1	1	Aerobic	organism (animal)
axx-ERS451415_04891	Chromosome	Betaproteobacteria	Burkholderiales	Alcaligenaceae	Achromobacter	Achromobacter xylosoxidans NCTC10807	1	0	1	1	0	1	0	0	0	0	0	1	1	1	1	1	Aerobic	organism (animal)
axy-AXYL_05035	Chromosome	Betaproteobacteria	Burkholderiales	Alcaligenaceae	Achromobacter	Achromobacter xylosoxidans A8	1	0	1	1	1	1	0	0	0	0	0	1	1	1	1	1	Aerobic	soil (HC polluted)
aza-AZKH_2151	Chromosome	Betaproteobacteria	Rhodocyclales	Zoogloeaceae	Azoarcus	Azoarcus sp. KH32C	1	0	0	0	0	1	1	1	1	1	0	1	1	1	1	1	Anaerobic	soil (plant)
aza-AZKH_4514	Chromosome	Betaproteobacteria	Rhodocyclales	Zoogloeaceae	Azoarcus	Azoarcus sp. KH32C	1	1	1	1	1	0	0	0	0	0	0	1	1	1	1	1	Aerobic	soil (plant)
azd-CDA09_12090	Chromosome	Betaproteobacteria	Rhodocyclales	Zoogloeaceae	Azoarcus	Azoarcus sp. DN11	1	0	0	0	0	1	1	1	1	1	0	1	1	1	1	1	Anaerobic	water (HC polluted)
azd-CDA09_22715	Chromosome	Betaproteobacteria	Rhodocyclales	Zoogloeaceae	Azoarcus	Azoarcus sp. DN11	1	1	1	1	1	1	1	1	0	0	0	1	1	1	1	1	Aerobic	water (HC polluted)
azi-AzCIB_1616	Chromosome	Betaproteobacteria	Rhodocyclales	Zoogloeaceae	Azoarcus	Azoarcus sp. CIB	1	0	0	0	0	1	1	1	1	1	0	1	1	1	1	1	Anaerobic	water (polluted)
azi-AzCIB_4632	Chromosome	Betaproteobacteria	Rhodocyclales	Zoogloeaceae	Azoarcus	Azoarcus sp. CIB	1	1	1	1	1	1	1	1	1	1	0	1	1	1	1	1	Hybrid	water (polluted)
azo-azo3052	Chromosome	Betaproteobacteria	Rhodocyclales	Zoogloeaceae	Azoarcus	Azoarcus olearius BH72	1	1	1	1	1	1	0	0	0	0	0	1	1	1	1	1	Aerobic	organism (plant)
azr-CJ010_18885	Chromosome	Betaproteobacteria	Rhodocyclales	Zoogloeaceae	Azoarcus	Azoarcus sp. DD4	1	1	1	1	1	1	0	0	0	0	0	1	1	1	1	1	Aerobic	water (polluted)
bbro-BAU06_05165	Chromosome	Betaproteobacteria	Burkholderiales	Alcaligenaceae	Bordetella	Bordetella bronchialis AU3182	1	0	1	1	1	1	0	0	0	0	0	1	1	1	1	1	Aerobic	organism (animal)
bcai-K788_0006461	Chromosome 1	Betaproteobacteria	Burkholderiales	Burkholderiaceae	Paraburkholderia	Paraburkholderia caribensis MBA4 (Burkholderia caribensis MBA4)	1	0	1	1	1	1	0	0	0	0	0	0	0	0	0	0	Aerobic	soil
bfn-OI25_2711	Chromosome 1	Betaproteobacteria	Burkholderiales	Burkholderiaceae	Paraburkholderia	Paraburkholderia fungorum ATCC BAA-463 (Burkholderia fungorum ATCC BAA-463)	1	1	1	1	1	1	0	0	0	0	0	0	0	0	0	0	Aerobic	organisms (fungus)
bfz-BAU07_21260	Chromosome	Betaproteobacteria	Burkholderiales	Alcaligenaceae	Bordetella	Bordetella flabilis AU10664	1	0	1	1	1	1	0	0	0	0	0	1	1	1	1	1	Aerobic	organism (animal)
bge-BC1002_1980	Chromosome 1	Betaproteobacteria	Burkholderiales	Burkholderiaceae	Paraburkholderia	Paraburkholderia atlantica CCGE1002 (Burkholderia sp. CCGE1002)	1	0	1	1	1	1	0	0	0	0	0	0	0	0	0	0	Aerobic	organism (plant)
bgf-BC1003_1063	Chromosome 1	Betaproteobacteria	Burkholderiales	Burkholderiaceae	Burkholderia	Burkholderia sp. CCGE1003	1	1	1	1	1	1	0	0	0	0	0	0	0	0	0	0	Aerobic	soil (plant)
bgm-CAL15_08690	Chromosome	Betaproteobacteria	Burkholderiales	Alcaligenaceae	Bordetella	Bordetella genomosp. 13 AU7206	1	1	1	1	1	1	0	0	0	0	0	1	1	1	1	1	Aerobic	organism (animal)
bhz-ACR54_04089	Chromosome	Betaproteobacteria	Burkholderiales	Alcaligenaceae	Bordetella	Bordetella hinzii F582	1	1	1	1	1	1	0	0	0	0	0	1	1	1	1	1	Aerobic	organism (animal)
bpdz-BBN53_02645	Chromosome	Betaproteobacteria	Burkholderiales	Alcaligenaceae	Bordetella	Bordetella pseudohinzii HI4681	1	1	1	1	1	1	0	0	0	0	0	1	1	1	1	1	Aerobic	organism (animal)
bph-Bphy_1543	Chromosome 1	Betaproteobacteria	Burkholderiales	Burkholderiaceae	Paraburkholderia	Paraburkholderia phymatum STM815	1	0	1	1	1	1	0	0	0	0	0	0	0	0	0	0	Aerobic	organism (plant)
bpt-Bpet3574	Chromosome	Betaproteobacteria	Burkholderiales	Alcaligenaceae	Bordetella	Bordetella petrii DSM 12804	1	1	1	1	1	1	0	0	0	0	0	1	1	1	1	1	Aerobic	organism (animal)
bpx-BUPH_02971	Chromosome 1	Betaproteobacteria	Burkholderiales	Burkholderiaceae	Paraburkholderia	Paraburkholderia phenoliruptrix BR3459a, endosymbiont of Mimosa flocculosa	1	1	1	1	1	1	0	0	0	0	0	0	0	0	0	0	Aerobic	organism (plant)
bpy-Bphyt_2700	Chromosome 1	Betaproteobacteria	Burkholderiales	Burkholderiaceae	Paraburkholderia	Paraburkholderia phytofirmans PsJN (Burkholderia phytofirmans PsJN)	1	1	1	1	1	1	0	0	0	0	0	0	0	0	0	0	Aerobic	organism (plant)
brh-RBRH_00494	Plasmid pBRH1	Betaproteobacteria	Burkholderiales	Burkholderiaceae	Mycetohabitans	Mycetohabitans rhizoxinica HKI 454 (Burkholderia rhizoxinica HKI 454), endosymbiont of Rhizopus microsporus	1	0	1	1	1	1	0	0	0	0	0	0	0	0	0	0	Aerobic	organism (plant)
bug-BC1001_2395	Chromosome 1	Betaproteobacteria	Burkholderiales	Burkholderiaceae	Burkholderia	Burkholderia sp. CCGE1001	1	1	1	1	1	1	0	0	0	0	0	0	0	0	0	0	Aerobic	soil (plant)
buq-AC233_12265	Chromosome 1	Betaproteobacteria	Burkholderiales	Burkholderiaceae	Burkholderia	Burkholderia sp. HB1	1	1	1	1	1	1	0	0	0	0	0	0	0	0	0	0	Aerobic	soil (HC polluted)
buz-AYM40_13865	Chromosome 1	Betaproteobacteria	Burkholderiales	Burkholderiaceae	Paraburkholderia	Paraburkholderia phytofirmans OLGA172	1	0	1	1	1	1	0	0	0	0	0	0	0	0	0	0	Aerobic	soil
bxe-Bxe_C0896	Chromosome 3	Betaproteobacteria	Burkholderiales	Burkholderiaceae	Paraburkholderia	Paraburkholderia xenovorans LB400 (Burkholderia xenovorans LB400)	1	1	1	1	1	1	0	0	0	0	0	0	0	0	0	0	Aerobic	soil
cbaa-SRAA_0581	Chromosome	Betaproteobacteria	Burkholderiales	Comamonadaceae	Serpentinomonas	Serpentinomonas raichei A1	1	1	1	1	1	1	0	0	0	0	0	0	0	0	0	0	Aerobic	surface (metal)
cbw-RR42_s3017	Chromosome 2 (Secondary)	Betaproteobacteria	Burkholderiales	Burkholderiaceae	Cupriavidus	Cupriavidus basilensis 4G11	1	1	1	1	1	1	0	0	0	0	0	0	0	0	0	0	Aerobic	water (soil)
ccro-CMC5_025720	Chromosome	Deltaproteobacteria	Myxococcales	Polyangiaceae	Chondromyces	Chondromyces crocatus Cm c5	1	1	1	1	1	1	0	0	0	0	0	0	0	0	0	0	Aerobic	soil
ccup-BKK81_26760	Chromosome 2	Betaproteobacteria	Burkholderiales	Burkholderiaceae	Cupriavidus	Cupriavidus sp. USMAHM13	1	1	1	1	1	1	0	0	0	0	0	0	0	0	0	0	Aerobic	soil
cdn-BN940_14776	Chromosome	Betaproteobacteria	Burkholderiales	Alcaligenaceae	Castellaniella	Castellaniella defragrans 65Phen	1	1	1	1	1	1	0	0	0	0	0	1	1	1	1	1	Aerobic	soil
cgd-CR3_3376	Chromosome 2	Betaproteobacteria	Burkholderiales	Burkholderiaceae	Cupriavidus	Cupriavidus gilardii CR3	0	1	1	1	1	1	0	0	0	0	0	0	0	0	0	0	Aerobic	polluted (HC)
cnc-CNE_1c14400	Chromosome 1	Betaproteobacteria	Burkholderiales	Burkholderiaceae	Cupriavidus	Cupriavidus necator N-1	1	0	1	1	1	1	0	0	0	0	0	1	1	1	1	1	Aerobic	soil
cnc-CNE_2c18780	Chromosome 2	Betaproteobacteria	Burkholderiales	Burkholderiaceae	Cupriavidus	Cupriavidus necator N-1	1	1	1	1	1	1	0	0	0	0	0	0	0	0	0	0	Aerobic	soil
cox-E0W60_03195	Chromosome 1	Betaproteobacteria	Burkholderiales	Burkholderiaceae	Cupriavidus	Cupriavidus oxalaticus X32	1	1	1	1	1	1	0	0	0	0	0	0	0	0	0	0	Aerobic	soil (plant)
cox-E0W60_17010	Chromosome 2	Betaproteobacteria	Burkholderiales	Burkholderiaceae	Cupriavidus	Cupriavidus oxalaticus X32	1	0	1	1	1	1	0	0	0	0	0	1	1	1	1	1	Aerobic	soil (plant)
cpau-EHF44_15385	Chromosome 1	Betaproteobacteria	Burkholderiales	Burkholderiaceae	Cupriavidus	Cupriavidus pauculus FDAARGOS_614	1	0	1	1	1	1	0	0	0	0	0	1	1	1	1	1	Aerobic	organism (animal)
ctes-O987_00467	Chromosome	Betaproteobacteria	Burkholderiales	Comamonadaceae	Comamonas	Comamonas testosteroni TK102	1	1	1	1	1	1	0	0	0	0	0	1	1	1	1	1	Aerobic	soil (HC polluted)
cti-RALTA_A1325	Chromosome 1	Betaproteobacteria	Burkholderiales	Burkholderiaceae	Cupriavidus	Cupriavidus taiwanensis LMG 19424	1	0	1	1	1	1	0	0	0	0	0	1	1	1	1	1	Aerobic	organism (plant)
cti-RALTA_B1617	Chromosome 2	Betaproteobacteria	Burkholderiales	Burkholderiaceae	Cupriavidus	Cupriavidus taiwanensis LMG 19424	1	1	1	1	1	1	0	0	0	0	0	1	1	1	1	1	Aerobic	organism (plant)
ctt-CtCNB1_0097	Chromosome	Betaproteobacteria	Burkholderiales	Comamonadaceae	Comamonas	Comamonas thiooxydans CNB-1 (Comamonas testosteroni CNB-2)	1	1	1	1	1	1	0	0	0	0	0	1	1	1	1	1	Aerobic	sediment (polluted)
cuh-BJN34_07200	Chromosome 1	Betaproteobacteria	Burkholderiales	Burkholderiaceae	Cupriavidus	Cupriavidus necator NH9	1	0	1	1	1	1	0	0	0	0	0	1	1	1	1	1	Aerobic	soil
cuh-BJN34_32120	Chromosome 2	Betaproteobacteria	Burkholderiales	Burkholderiaceae	Cupriavidus	Cupriavidus necator NH9	1	1	1	1	1	1	0	0	0	0	0	0	0	0	0	0	Aerobic	soil
cup-BKK80_29555	Chromosome 2	Betaproteobacteria	Burkholderiales	Burkholderiaceae	Cupriavidus	Cupriavidus malaysiensis USMAA1020 (Cupriavidus sp. USMAA1020)	1	1	1	1	1	1	0	0	0	0	0	1	1	0	1	1	Aerobic	sediment (fresh water)
cuu-BKK79_35510	Chromosome 2	Betaproteobacteria	Burkholderiales	Burkholderiaceae	Cupriavidus	Cupriavidus sp. USMAA2-4	1	1	1	1	1	1	0	0	0	0	0	0	0	0	0	0	Aerobic	water (fresh)
dac-Daci_0076	Chromosome	Betaproteobacteria	Burkholderiales	Comamonadaceae	Delftia	Delftia acidovorans SPH-1	1	0	1	1	1	1	0	0	0	0	0	1	1	1	1	1	Aerobic	soil (polluted)
daer-H9K75_07735	Chromosome	Betaproteobacteria	Burkholderiales	Comamonadaceae	Diaphorobacter	Diaphorobacter aerolatus KACC 16536	1	0	1	1	1	1	0	0	0	0	0	1	1	1	1	1	Aerobic	air
del-DelCs14_0077	Chromosome	Betaproteobacteria	Burkholderiales	Comamonadaceae	Delftia	Delftia sp. Cs1-4	1	0	1	1	1	1	0	0	0	0	0	1	1	1	1	1	Aerobic	sediment (polluted)
dih-G7047_17790	Chromosome	Betaproteobacteria	Burkholderiales	Comamonadaceae	Diaphorobacter	Diaphorobacter sp. HDW4A	1	0	1	1	1	1	0	0	0	0	0	1	1	1	1	1	Aerobic	organism (animal)
dla-I6G47_22060	Chromosome	Betaproteobacteria	Burkholderiales	Comamonadaceae	Delftia	Delftia lacustris FDAARGOS_890	1	0	1	1	1	1	0	0	0	0	0	1	1	1	1	1	Aerobic	water (polluted)
drg-H9K76_04160	Chromosome	Betaproteobacteria	Burkholderiales	Comamonadaceae	Diaphorobacter	Diaphorobacter ruginosibacter DSM 27467	1	1	1	1	1	1	0	0	0	0	0	1	1	1	1	1	Aerobic	organism (plant)
dts-BI380_22110	Chromosome	Betaproteobacteria	Burkholderiales	Comamonadaceae	Delftia	Delftia tsuruhatensis CM13	1	0	1	1	1	1	0	0	0	0	0	1	1	1	1	1	Aerobic	organism (animal)
eba-ebA5301	Chromosome	Betaproteobacteria	Rhodocyclales	Rhodocyclaceae	Aromatoleum	Aromatoleum aromaticum EbN1	1	0	0	0	0	1	1	1	1	1	0	1	1	1	1	1	Anaerobic	Sediment(polluted)
hyb-Q5W_16405	Chromosome	Betaproteobacteria	Burkholderiales	Comamonadaceae	Hydrogenophaga	Hydrogenophaga sp. PBC	1	1	1	1	1	1	0	0	0	0	0	0	0	0	0	0	Aerobic	water (polluted)
hyl-LPB072_05870	Chromosome	Betaproteobacteria	Burkholderiales	Comamonadaceae	Hydrogenophaga	Hydrogenophaga sp. LPB0072	1	1	1	1	1	1	0	0	0	0	0	0	0	0	0	0	Aerobic	organism (animal-marine)
hyr-BSY239_631	Chromosome	Betaproteobacteria	Burkholderiales	Comamonadaceae	Hydrogenophaga	Hydrogenophaga sp. RAC07	1	1	1	1	1	1	0	0	0	0	0	0	0	0	0	0	Aerobic	organism (plant-marine)
lch-Lcho_3655	Chromosome	Betaproteobacteria	Burkholderiales	-	Leptothrix	Leptothrix cholodnii SP-6	1	1	1	1	1	1	0	0	0	0	0	1	1	1	1	1	Aerobic	water (polluted)
lih-L63ED372_02250	Chromosome	Betaproteobacteria	Burkholderiales	Comamonadaceae	Limnohabitans	Limnohabitans sp. 63ED37-2	1	1	1	1	1	1	0	0	0	0	0	0	0	0	0	0	Aerobic	water (fresh)
lim-L103DPR2_00827	Chromosome	Betaproteobacteria	Burkholderiales	Comamonadaceae	Limnohabitans	Limnohabitans sp. 103DPR2	1	0	1	1	1	1	0	0	0	0	0	0	0	0	0	0	Aerobic	water (fresh)
papi-SG18_01135	Chromosome	Betaproteobacteria	Burkholderiales	Burkholderiaceae	Pandoraea	Pandoraea apista TF81F4	1	1	1	1	1	1	0	0	0	0	0	1	1	1	1	1	Aerobic	organism (animal)
parb-CJU94_11375	Chromosome 1	Betaproteobacteria	Burkholderiales	Burkholderiaceae	Paraburkholderia	Paraburkholderia aromaticivorans BN5	1	1	1	1	1	1	0	0	0	0	0	0	0	0	0	0	Aerobic	soil (HC polluted)
pfg-AB870_04255	Chromosome	Betaproteobacteria	Burkholderiales	Burkholderiaceae	Pandoraea	Pandoraea faecigallinarum DSM 23572	1	1	1	1	1	1	0	0	0	0	0	0	0	0	0	0	Aerobic	organism (animal)
pfib-PI93_010770	Chromosome	Betaproteobacteria	Burkholderiales	Burkholderiaceae	Pandoraea	Pandoraea fibrosis 6399	1	1	1	1	1	1	0	0	0	0	0	0	0	0	0	0	Aerobic	organism (animal)
pgp-CUJ91_12165	Chromosome PHS1_A	Betaproteobacteria	Burkholderiales	Burkholderiaceae	Paraburkholderia	Paraburkholderia graminis PHS1	1	1	1	1	1	1	0	0	0	0	0	0	0	0	0	0	Aerobic	soil (plant)
phs-C2L64_05420	Chromosome 2	Betaproteobacteria	Burkholderiales	Burkholderiaceae	Paraburkholderia	Paraburkholderia hospita DSM 17164	1	0	1	1	1	1	0	0	0	0	0	0	0	0	0	0	Aerobic	soil (plant)
pmeg-FNZ07_26495	Chromosome 2	Betaproteobacteria	Burkholderiales	Burkholderiaceae	Paraburkholderia	Paraburkholderia megapolitana LMG 23650	1	0	1	1	1	1	0	0	0	0	0	0	0	0	0	0	Aerobic	organism (plant)
pna-Pnap_2948	Chromosome	Betaproteobacteria	Burkholderiales	Comamonadaceae	Polaromonas	Polaromonas naphthalenivorans CJ2	1	1	1	1	1	1	0	0	0	0	0	1	1	1	1	1	Aerobic	sediment (polluted)
pnr-AT302_14885	Chromosome	Betaproteobacteria	Burkholderiales	Burkholderiaceae	Pandoraea	Pandoraea norimbergensis DSM 11628	1	1	1	1	1	1	0	0	0	0	0	0	0	0	0	0	Aerobic	water (polluted)
pol-Bpro_1624	Chromosome	Betaproteobacteria	Burkholderiales	Comamonadaceae	Polaromonas	Polaromonas sp. JS666	1	1	1	1	1	1	0	0	0	0	0	1	1	1	1	1	Aerobic	water (polluted)
pox-MB84_21990	Chromosome	Betaproteobacteria	Burkholderiales	Burkholderiaceae	Pandoraea	Pandoraea oxalativorans DSM 23570	1	1	1	1	1	1	0	0	0	0	0	0	0	0	0	0	Aerobic	soil (plant)
ppk-U875_06765	Chromosome	Betaproteobacteria	Burkholderiales	Burkholderiaceae	Pandoraea	Pandoraea pnomenusa 3kgm	1	1	1	1	1	1	0	0	0	0	0	0	0	0	0	0	Aerobic	soil (polluted)
ppnm-LV28_06875	Chromosome	Betaproteobacteria	Burkholderiales	Burkholderiaceae	Pandoraea	Pandoraea pnomenusa DSM 16536	1	1	1	1	1	1	0	0	0	0	0	0	0	0	0	0	Aerobic	organism (animal)
ppno-DA70_23835	Chromosome	Betaproteobacteria	Burkholderiales	Burkholderiaceae	Pandoraea	Pandoraea pnomenusa RB38	1	1	1	1	1	1	0	0	0	0	0	0	0	0	0	0	Aerobic	soil (polluted)
ppul-RO07_00960	Chromosome	Betaproteobacteria	Burkholderiales	Burkholderiaceae	Pandoraea	Pandoraea pulmonicola DSM 16583	1	1	1	1	1	1	0	0	0	0	0	0	0	0	0	0	Aerobic	organism (animal)
prb-X636_02815	Chomosome	Betaproteobacteria	Burkholderiales	Burkholderiaceae	Pandoraea	Pandoraea pnomenusa RB-44 (Pandoraea sp. RB-44)	1	1	1	1	1	1	0	0	0	0	0	0	0	0	0	0	Aerobic	sediment (polluted)
pspu-NA29_10705	Chromosome	Betaproteobacteria	Burkholderiales	Burkholderiaceae	Pandoraea	Pandoraea sputorum DSM 21091	1	1	1	1	1	1	0	0	0	0	0	0	0	0	0	0	Aerobic	organism (animal)
pspw-BJG93_02470	Chromosome 1	Betaproteobacteria	Burkholderiales	Burkholderiaceae	Paraburkholderia	Paraburkholderia sprentiae WSM5005	1	0	1	1	1	1	0	0	0	0	0	0	0	0	0	0	Aerobic	organism (plant)
pter-C2L65_05205	Chromosome 1	Betaproteobacteria	Burkholderiales	Burkholderiaceae	Paraburkholderia	Paraburkholderia terrae DSM 17804	1	0	1	1	1	1	0	0	0	0	0	0	0	0	0	0	Aerobic	soil
pts-CUJ90_12230	Chromosome mHS1_A	Betaproteobacteria	Burkholderiales	Burkholderiaceae	Paraburkholderia	Paraburkholderia terricola mHS1	1	0	1	1	1	1	0	0	0	0	0	0	0	0	0	0	Aerobic	soil (plant)
ptx-ABW99_07645	Chromosome	Betaproteobacteria	Burkholderiales	Burkholderiaceae	Pandoraea	Pandoraea thiooxydans DSM 25325	1	1	1	1	1	1	0	0	0	0	0	1	1	1	1	1	Aerobic	soil (plant)
pud-G9Q38_06750	Chromosome	Betaproteobacteria	Burkholderiales	Alcaligenaceae	Pusillimonas	Pusillimonas sp. DMV24BSW_D	1	1	1	1	1	1	0	0	0	0	0	1	1	1	1	1	Aerobic	water (fresh)
pve-UC34_17215	Chromosome	Betaproteobacteria	Burkholderiales	Burkholderiaceae	Pandoraea	Pandoraea vervacti NS15	1	1	1	1	1	1	0	0	0	0	0	0	0	0	0	0	Aerobic	soil
reh-H16_A1412	Chromosome 1	Betaproteobacteria	Burkholderiales	Burkholderiaceae	Cupriavidus	Cupriavidus necator H16 (Ralstonia eutropha H16)	1	0	1	1	1	1	0	0	0	0	0	1	1	1	1	1	Aerobic	sediment
reh-H16_B1918	Chromosome 2	Betaproteobacteria	Burkholderiales	Burkholderiaceae	Cupriavidus	Cupriavidus necator H16 (Ralstonia eutropha H16)	1	1	1	1	0	1	0	0	0	0	0	0	0	0	0	0	Aerobic	sediment
reu-Reut_A1327	Chromosome 1	Betaproteobacteria	Burkholderiales	Burkholderiaceae	Cupriavidus	Cupriavidus pinatubonensis JMP134 (Ralstonia eutropha JMP134)	1	0	1	1	1	1	0	0	0	0	0	1	1	1	1	1	Aerobic	soil
rfr-Rfer_0216	Chromosome	Betaproteobacteria	Burkholderiales	Comamonadaceae	Rhodoferax	Rhodoferax ferrireducens T118 (DSM 15236)	1	1	1	1	1	1	0	0	0	0	0	1	1	1	1	1	Aerobic	water
rhf-EUB48_04930	Chromosome	Betaproteobacteria	Burkholderiales	Comamonadaceae	Rhodoferax	Rhodoferax sediminis CHu59-6-5	1	1	1	1	1	1	0	0	0	0	0	1	1	1	1	1	Aerobic	sediment
rme-Rmet_1224	Chromosome	Betaproteobacteria	Burkholderiales	Burkholderiaceae	Cupriavidus	Cupriavidus metallidurans CH34	1	0	1	1	1	1	0	0	0	0	0	1	1	1	1	1	Aerobic	soil
rpa-TX73_003425 (rpa-RPA0661 previously )	Chromosome	Alphaproteobacteria	Rhizobiales	Bradyrhizobiaceae	Rhodopseudomonas	Rhodopseudomonas palustris CGA009	0	0	0	1	1	1	1	1	1	1	1	1	1	1	1	1	Anaerobic	soil/water
rpc-RPC_1025	Chromosome	Alphaproteobacteria	Rhizobiales	Bradyrhizobiaceae	Rhodopseudomonas	Rhodopseudomonas palustris BisB18	0	0	0	0	0	1	1	1	1	1	1	1	1	1	1	1	Anaerobic	sediment (fresh water)
rpd-RPD_1534	Chromosome	Alphaproteobacteria	Rhizobiales	Bradyrhizobiaceae	Rhodopseudomonas	Rhodopseudomonas palustris BisB5	0	0	0	0	0	1	1	1	1	1	1	1	1	1	1	1	Anaerobic	sediment (fresh water)
rpe-RPE_0604	Chromosme	Alphaproteobacteria	Rhizobiales	Bradyrhizobiaceae	Rhodopseudomonas	Rhodopseudomonas palustris BisA53	0	0	0	1	1	1	1	1	1	1	1	1	1	1	1	1	Anaerobic	sediment (fresh water)
rpj-N234_07060	Chromosome 1	Betaproteobacteria	Burkholderiales	Burkholderiaceae	Ralstonia	Ralstonia pickettii DTP0602	1	0	1	1	1	1	0	0	0	0	0	1	1	1	1	1	Aerobic	soil
rpj-N234_31305	Chromosome 2	Betaproteobacteria	Burkholderiales	Burkholderiaceae	Ralstonia	Ralstonia pickettii DTP0602	1	1	1	1	1	1	0	0	0	0	0	0	0	0	0	0	Aerobic	soil
rpt-Rpal_0728	Chromosome	Alphaproteobacteria	Rhizobiales	Bradyrhizobiaceae	Rhodopseudomonas	Rhodopseudomonas palustris TIE-1	0	0	0	1	1	1	1	1	1	1	1	1	1	1	0	1	Anaerobic	surface (metal)
rpx-Rpdx1_4125	Chromosme	Alphaproteobacteria	Rhizobiales	Bradyrhizobiaceae	Rhodopseudomonas	Rhodopseudomonas palustris DX-1	0	0	0	1	1	1	1	1	1	1	1	1	1	1	0	1	Anaerobic	surface (metal)
tak-Tharo_1132	Chromosome	Betaproteobacteria	Rhodocyclales	Zoogloeaceae	Thauera	Thauera aromatica K172	1	1	1	1	1	1	1	1	1	1	0	1	1	1	1	1	Hybrid	water (polluted)
tak-Tharo_1138	Chromosome	Betaproteobacteria	Rhodocyclales	Zoogloeaceae	Thauera	Thauera aromatica K172	1	1	1	1	1	1	1	1	1	1	0	1	1	1	1	1	Hybrid	water (polluted)
tcl-Tchl_1101	Chromosome	Betaproteobacteria	Rhodocyclales	Zoogloeaceae	Thauera	Thauera chlorobenzoica 3CB1	1	1	1	1	1	1	0	0	0	0	0	0	0	0	0	0	Aerobic	water/sediment (fresh)
tcl-Tchl_1107	Chromosome	Betaproteobacteria	Rhodocyclales	Zoogloeaceae	Thauera	Thauera chlorobenzoica 3CB1	1	1	1	1	1	1	0	0	0	0	0	1	1	1	1	1	Aerobic	water/sediment (fresh)
thi-THI_0472	Chromosome	Betaproteobacteria	Burkholderiales	-	Thiomonas	Thiomonas arsenitoxydans 3As	1	1	1	1	1	1	0	0	0	0	0	0	0	0	0	0	Aerobic	soil (polluted)
this-HZT40_02665	Chromosome	Gammaproteobacteria	Thiotrichales	Thiotrichaceae	Thiothrix	Candidatus Thiothrix singaporensis SSD2	1	1	1	1	1	1	0	0	0	0	0	1	1	1	1	0	Aerobic	water (polluted)
vam-C4F17_18580	Chromosome 1	Betaproteobacteria	Burkholderiales	Comamonadaceae	Variovorax	Variovorax sp. PMC12	1	1	1	1	1	1	0	0	0	0	0	1	1	1	1	1	Aerobic	soil (plant)
vap-Vapar_0089	Chromosome 1	Betaproteobacteria	Burkholderiales	Comamonadaceae	Variovorax	Variovorax paradoxus S110	1	1	1	1	1	1	0	0	0	0	0	1	1	1	1	1	Aerobic	organism (plant)
vbo-CKY39_00520	Chromosome	Betaproteobacteria	Burkholderiales	Comamonadaceae	Variovorax	Variovorax boronicumulans J1	1	1	1	1	1	1	0	0	0	0	0	1	1	1	1	1	Aerobic	soil
vei-Veis_0730	Chromosome	Betaproteobacteria	Burkholderiales	Comamonadaceae	Verminephrobacter	Verminephrobacter eiseniae EF01-2	1	0	1	1	1	1	0	0	0	0	0	0	0	0	0	0	Aerobic	organism (animal)
vff-VITFI_CDS1599	Chromosome	Betaproteobacteria	Neisseriales	Neisseriaceae	Vitreoscilla	Vitreoscilla filiformis ATCC 15551	1	1	1	1	1	1	0	0	0	0	0	1	1	1	1	1	Aerobic	water
vpd-VAPA_1c00910	Chromosome 1	Betaproteobacteria	Burkholderiales	Comamonadaceae	Variovorax	Variovorax paradoxus B4	1	1	1	1	1	1	0	0	0	0	0	1	1	1	1	1	Aerobic	soil (polluted)
vpe-Varpa_0102	Chromosome	Betaproteobacteria	Burkholderiales	Comamonadaceae	Variovorax	Variovorax paradoxus EPS	1	1	1	1	1	1	0	0	0	0	0	1	1	1	1	1	Aerobic	soil
hpse-HPF_06685	Chromosome	Betaproteobacteria	Burkholderiales	Comamonadaceae	Hydrogenophaga	Hydrogenophaga pseudoflava DSM 1084	1	1	1	1	1	1	0	0	0	0	0	0	0	0	0	0	Aerobic	soil
hyc-E5678_00680	Chromosome	Betaproteobacteria	Burkholderiales	Comamonadaceae	Hydrogenophaga	Hydrogenophaga sp. PAMC20947	1	0	1	1	1	1	0	0	0	0	0	0	0	0	0	0	Aerobic	soil
hyn-F9K07_05860	Chromosome	Betaproteobacteria	Burkholderiales	Comamonadaceae	Hydrogenophaga	Hydrogenophaga sp. BPS33	1	1	1	1	1	1	0	0	0	0	0	1	1	1	1	1	Aerobic	unknown
pus-CKA81_01040	Chromosome	Betaproteobacteria	Burkholderiales	Alcaligenaceae	Pusillimonas	Pusillimonas thiosulfatoxidans	1	0	1	1	1	1	0	0	0	0	0	1	1	1	1	1	Aerobic	soil (polluted)
pig-EGT29_17315	Chromosome	Betaproteobacteria	Burkholderiales	Alcaligenaceae	Pigmentiphaga	Pigmentiphaga sp. H8	1	1	1	1	1	1	0	0	0	0	0	1	1	1	1	1	Aerobic	soil
arev-WP_169130800.1	Chromosome	Betaproteobacteria	Rhodocyclales	Rhodocyclaceae	Aromatoleum	Aromatoleum evansii	1	0	0	0	0	1	1	1	1	1	0	1	1	0	0	1	Anaerobic	sediment (fresh water)
arev-WP_169125304.1	Chromosome	Betaproteobacteria	Rhodocyclales	Rhodocyclaceae	Aromatoleum	Aromatoleum evansii	1	0	1	1	1	1	1	1	1	1	0	1	0	1	0	1	Hybrid	sediment (fresh water)
Incomplete context
pand-DRB87_15915	Chromosome	Betaproteobacteria	Burkholderiales	Burkholderiaceae	Pandoraea	Pandoraea sp. XY-2	1	1	0	1	1	1	0	0	0	0	0	0	0	0	0	0	Undefine	sediment (polluted)
cuu-BKK79_19345	Chromosome 1	Betaproteobacteria	Burkholderiales	Burkholderiaceae	Cupriavidus	Cupriavidus sp. USMAA2-4	1	0	0	0	0	1	0	0	0	0	0	1	1	1	1	1	Undefine	water (fresh)
poo-F7R28_12890	Chromosome	Betaproteobacteria	Burkholderiales	Comamonadaceae	Polaromonas	Polaromonas sp. Pch-P	1	0	0	1	1	1	0	0	0	0	0	1	1	1	1	1	Undefine	Unknow
pos-DT070_17695	Chromosome	Betaproteobacteria	Burkholderiales	Comamonadaceae	Polaromonas	Polaromonas sp. SP1	1	0	0	1	1	1	0	0	0	0	0	1	1	1	1	1	Undefine	Unknow
cup-BKK80_12955	Chromosome 1	Betaproteobacteria	Burkholderiales	Burkholderiaceae	Cupriavidus	Cupriavidus malaysiensis USMAA1020 (Cupriavidus sp. USMAA1020)	1	0	0	0	0	1	0	0	0	0	0	1	1	1	1	1	Undefine	sediment (fresh water)
ccup-BKK81_12740	Chromosome 1	Betaproteobacteria	Burkholderiales	Burkholderiaceae	Cupriavidus	Cupriavidus sp. USMAHM13	1	0	0	0	0	1	0	0	0	0	0	1	1	1	1	1	Undefine	soil
pcaf-DSC91_004077	Chromosome 2	Betaproteobacteria	Burkholderiales	Burkholderiaceae	Paraburkholderia	Paraburkholderia caffeinilytica CF1	1	1	0	0	1	1	0	0	0	0	0	0	0	0	0	0	Undefine	soil
rta-Rta_22340	Chromosome	Betaproteobacteria	Burkholderiales	Comamonadaceae	Ramlibacter	Ramlibacter tataouinensis TTB310	1	0	0	1	1	1	0	0	0	0	0	1	1	1	1	1	Undefine	soil
pcj-CUJ87_05105	Chromosome PHSR4_A	Betaproteobacteria	Burkholderiales	Burkholderiaceae	Paraburkholderia	Paraburkholderia caledonica PHRS4	1	1	1	0	1	1	0	0	0	0	0	0	0	0	0	0	Undefine	soil
tmz-Tmz1t_3136	Chromosome	Betaproteobacteria	Rhodocyclales	Zoogloeaceae	Thauera	Thauera sp. MZ1T	1	0	0	0	0	1	0	0	0	0	0	1	1	1	1	1	Undefine	soil (polluted)
cgd-CR3_1586	Chromosome 1	Betaproteobacteria	Burkholderiales	Burkholderiaceae	Cupriavidus	Cupriavidus gilardii CR3	1	0	0	0	0	1	0	0	0	0	0	1	1	1	1	1	Undefine	polluted (HC)
fer-FNB15_18620	Chromosome	Alphaproteobacteria	Rhodospirillale	Rhodospirillaceae	Ferrovibrio	Ferrovibrio terrae K5	1	0	0	1	1	1	0	0	0	0	0	0	0	0	0	0	Undefine	Soil
bxe-Bxe_A1419	Chromosome 1	Betaproteobacteria	Burkholderiales	Burkholderiaceae	Paraburkholderia	Paraburkholderia xenovorans LB400 (Burkholderia xenovorans LB400)	1	1	0	1	1	1	0	0	0	0	0	0	0	0	0	0	Undefine	soil (HC polluted)
One duplicated motif
eba-ebA2757	Chromosome	Betaproteobacteria	Rhodocyclales	Rhodocyclaceae	Aromatoleum	Aromatoleum aromaticum EbN1	1	1	1	1	1	1	0	0	0	0	0	0	0	0	0	0	Aerobic	sediment (polluted)
shd-SUTH_01659	Chromosome	Betaproteobacteria	Nitrosomonadales	Sterolibacteriaceae	Sulfuritalea	Sulfuritalea hydrogenivorans	1	0	1	1	1	1	1	1	1	1	0	1	1	1	1	1	Hybrid	water (fresh)
snn-EWH46_00425	Chromosome	Betaproteobacteria	Burkholderiales	-	Sphaerotilus	Sphaerotilus natans subsp. sulfidivorans D-507	1	1	1	1	1	1	0	0	0	0	0	1	1	1	1	1	Aerobic	water (fresh)

## Sheet: Table_5S_Motifs_selection
Propose motif architecture				Motif duplications
Id_kegg (genome_gene)	E-value	Motif architecture (Possitions from N to C terminal)		Id_kegg (genome_gene)	E-value	Motif architecture (Possitions from N to C terminal)
vpd-VAPA_1c00910	2.7e-243	73-[7]-67-[1]-11-[6]-9-[8]-27-[2]-32-[4]-7-[3]-44-[5]-6		glo-Glov_2397	1.5e-89	76-[7]-3-[1]-21-[1]-11-[6]-9-[8]-26-[2]-32-[4]-7-[3]-46-[5]-1|no
vap-Vapar_0089	2.5e-242	73-[7]-67-[1]-11-[6]-9-[8]-27-[2]-32-[4]-7-[3]-44-[5]-6		snn-EWH46_00425	3.4e-235	82-[7]-22-[3]-15-[1]-11-[6]-13-[8]-27-[2]-32-[4]-7-[3]-44-[5]-15|no
vbo-CKY39_00520	5.6e-242	75-[7]-67-[1]-11-[6]-9-[8]-27-[2]-32-[4]-7-[3]-44-[5]-6		eba-ebA2757	5.4e-220	90-[7]-7-[8]-29-[1]-11-[6]-9-[8]-27-[2]-33-[4]-7-[3]-47-[5]-6|no
ack-C380_20140	4.1e-239	74-[7]-68-[1]-11-[6]-9-[8]-27-[2]-32-[4]-7-[3]-44-[5]-6
dac-Daci_0076	2.8e-237	74-[7]-68-[1]-11-[6]-9-[8]-27-[2]-32-[4]-7-[3]-44-[5]-7
dla-I6G47_22060	2.8e-237	74-[7]-68-[1]-11-[6]-9-[8]-27-[2]-32-[4]-7-[3]-44-[5]-7
dts-BI380_22110	3.4e-237	74-[7]-68-[1]-11-[6]-9-[8]-27-[2]-32-[4]-7-[3]-44-[5]-19
asw-CVS48_13515	1.5e-236	74-[7]-86-[1]-11-[6]-9-[8]-27-[2]-32-[4]-7-[3]-47-[5]-7
del-DelCs14_0077	1.8e-236	74-[7]-68-[1]-11-[6]-9-[8]-27-[2]-32-[4]-7-[3]-44-[5]-7
lim-L103DPR2_00827	4.7e-236	77-[7]-67-[1]-11-[6]-9-[8]-27-[2]-33-[4]-7-[3]-44-[5]-7
cti-RALTA_A1325	5e-236	90-[7]-65-[1]-11-[6]-9-[8]-27-[2]-32-[4]-7-[3]-47-[5]-8
rpj-N234_07060	1.1e-235	103-[7]-65-[1]-11-[6]-9-[8]-27-[2]-32-[4]-7-[3]-47-[5]-11
vff-VITFI_CDS1599	1.2e-235	80-[7]-67-[1]-11-[6]-13-[8]-27-[2]-32-[4]-7-[3]-44-[5]-11
vam-C4F17_18580	1.2e-235	73-[7]-67-[1]-11-[6]-9-[8]-27-[2]-32-[4]-7-[3]-44-[5]-6
ptx-ABW99_07645	1.3e-235	87-[7]-67-[1]-11-[6]-9-[8]-27-[2]-32-[4]-7-[3]-46-[5]-3
ais-BUW96_14000	1.8e-235	74-[7]-66-[1]-11-[6]-9-[8]-27-[2]-32-[4]-7-[3]-47-[5]-7
lih-L63ED372_02250	2.8e-235	78-[7]-66-[1]-11-[6]-9-[8]-27-[2]-33-[4]-7-[3]-44-[5]-7
cnc-CNE_1c14400	3.7e-235	103-[7]-65-[1]-11-[6]-9-[8]-27-[2]-32-[4]-7-[3]-47-[5]-11
reh-H16_A1412	3.7e-235	103-[7]-65-[1]-11-[6]-9-[8]-27-[2]-32-[4]-7-[3]-47-[5]-11
vpe-Varpa_0102	3.8e-235	73-[7]-67-[1]-11-[6]-9-[8]-27-[2]-32-[4]-7-[3]-44-[5]-6
bgm-CAL15_08690	3.8e-235	74-[7]-66-[1]-11-[6]-9-[8]-27-[2]-32-[4]-7-[3]-47-[5]-7
cuh-BJN34_32120	5.8e-235	83-[7]-67-[1]-11-[6]-9-[8]-27-[2]-32-[4]-7-[3]-44-[5]-15
pig-EGT29_17315	1.4e-234	78-[7]-68-[1]-11-[6]-9-[8]-27-[2]-32-[4]-7-[3]-47-[5]-11
adt-APT56_22200	1.5e-234	74-[7]-66-[1]-11-[6]-9-[8]-27-[2]-32-[4]-7-[3]-47-[5]-7
axn-AX27061_4854	1.5e-234	74-[7]-66-[1]-11-[6]-9-[8]-27-[2]-32-[4]-7-[3]-47-[5]-7
axo-NH44784_035101	1.5e-234	74-[7]-66-[1]-11-[6]-9-[8]-27-[2]-32-[4]-7-[3]-47-[5]-7
axx-ERS451415_04891	1.5e-234	74-[7]-66-[1]-11-[6]-9-[8]-27-[2]-32-[4]-7-[3]-47-[5]-7
dih-G7047_17790	1.7e-234	74-[7]-69-[1]-11-[6]-9-[8]-27-[2]-32-[4]-7-[3]-44-[5]-4
axy-AXYL_05035	3.2e-234	74-[7]-66-[1]-11-[6]-9-[8]-27-[2]-32-[4]-7-[3]-47-[5]-7
reu-Reut_A1327	4.4e-234	100-[7]-65-[1]-11-[6]-9-[8]-27-[2]-32-[4]-7-[3]-47-[5]-16
ctes-O987_00467	4.6e-234	74-[7]-70-[1]-11-[6]-9-[8]-27-[2]-32-[4]-7-[3]-44-[5]-7
cbw-RR42_s3017	6.7e-234	80-[7]-67-[1]-11-[6]-9-[8]-27-[2]-32-[4]-7-[3]-44-[5]-7
daer-H9K75_07735	9.3e-234	73-[7]-69-[1]-11-[6]-9-[8]-27-[2]-32-[4]-7-[3]-44-[5]-4
drg-H9K76_04160	2.5e-233	74-[7]-69-[1]-11-[6]-9-[8]-27-[2]-32-[4]-7-[3]-44-[5]-4
hpse-HPF_06685	3.3e-233	79-[7]-66-[1]-11-[6]-9-[8]-27-[2]-33-[4]-7-[3]-44-[5]-11
bbro-BAU06_05165	5e-233	74-[7]-67-[1]-11-[6]-9-[8]-27-[2]-32-[4]-7-[3]-47-[5]-6
reh-H16_B1918	5.8e-233	83-[7]-67-[1]-11-[6]-9-[8]-27-[2]-32-[4]-7-[3]-44-[5]-15
bfz-BAU07_21260	6.8e-233	74-[7]-66-[1]-11-[6]-9-[8]-27-[2]-32-[4]-7-[3]-47-[5]-6
cpau-EHF44_15385	1.1e-232	112-[7]-65-[1]-11-[6]-9-[8]-27-[2]-32-[4]-7-[3]-47-[5]-9
rme-Rmet_1224	1.4e-232	101-[7]-67-[1]-11-[6]-9-[8]-27-[2]-32-[4]-7-[3]-47-[5]-9
bxe-Bxe_A1419	1.7e-232	89-[7]-67-[1]-11-[6]-9-[8]-27-[2]-32-[4]-7-[3]-46-[5]-3
pna-Pnap_2948	2e-232	84-[7]-67-[1]-11-[6]-9-[8]-27-[2]-32-[4]-7-[3]-44-[5]-7
bpt-Bpet3574	2.7e-232	74-[7]-66-[1]-11-[6]-9-[8]-27-[2]-32-[4]-7-[3]-47-[5]-7
buz-AYM40_13865	3.1e-232	89-[7]-70-[1]-11-[6]-9-[8]-27-[2]-32-[4]-7-[3]-46-[5]-3
cuh-BJN34_07200	5e-232	89-[7]-65-[1]-11-[6]-9-[8]-27-[2]-32-[4]-7-[3]-47-[5]-8
cnc-CNE_2c18780	5.4e-232	83-[7]-67-[1]-11-[6]-9-[8]-27-[2]-32-[4]-7-[3]-44-[5]-15
cgd-CR3_3376	6.3e-232	97-[7]-71-[1]-11-[6]-9-[8]-27-[2]-32-[4]-7-[3]-44-[5]-40
bpx-BUPH_02971	8e-232	89-[7]-71-[1]-11-[6]-9-[8]-27-[2]-32-[4]-7-[3]-46-[5]-3
bug-BC1001_2395	8e-232	89-[7]-71-[1]-11-[6]-9-[8]-27-[2]-32-[4]-7-[3]-46-[5]-3
pcj-CUJ87_05105	8.6e-232	89-[7]-71-[1]-11-[6]-9-[8]-27-[2]-32-[4]-7-[3]-46-[5]-3
achb-DVB37_21295	9e-232	74-[7]-61-[1]-11-[6]-9-[8]-27-[2]-32-[4]-7-[3]-47-[5]-7
bpy-Bphyt_2700	1.4e-231	89-[7]-67-[1]-11-[6]-9-[8]-27-[2]-32-[4]-7-[3]-46-[5]-3
pts-CUJ90_12230	1.6e-231	89-[7]-67-[1]-11-[6]-9-[8]-27-[2]-32-[4]-7-[3]-46-[5]-3
pol-Bpro_1624	1.9e-231	80-[7]-67-[1]-11-[6]-13-[8]-27-[2]-32-[4]-7-[3]-44-[5]-6
bcai-K788_0006461	5.1e-231	89-[7]-67-[1]-11-[6]-9-[8]-27-[2]-32-[4]-7-[3]-46-[5]-5
pter-C2L65_05205	5.1e-231	89-[7]-67-[1]-11-[6]-9-[8]-27-[2]-32-[4]-7-[3]-46-[5]-5
cgd-CR3_1586	7.1e-231	79-[7]-73-[1]-11-[6]-9-[8]-27-[2]-32-[4]-7-[3]-47-[5]-23
bgf-BC1003_1063	1.2e-230	89-[7]-75-[1]-11-[6]-9-[8]-27-[2]-32-[4]-7-[3]-46-[5]-3
rfr-Rfer_0216	1.5e-230	85-[7]-67-[1]-11-[6]-13-[8]-27-[2]-32-[4]-7-[3]-44-[5]-7
rpj-N234_31305	2.3e-230	83-[7]-67-[1]-11-[6]-9-[8]-27-[2]-32-[4]-7-[3]-44-[5]-15
cti-RALTA_B1617	2.3e-230	83-[7]-67-[1]-11-[6]-9-[8]-27-[2]-32-[4]-7-[3]-44-[5]-15
buq-AC233_12265	4.1e-230	89-[7]-72-[1]-11-[6]-9-[8]-27-[2]-32-[4]-7-[3]-46-[5]-3
pgp-CUJ91_12165	4.1e-230	89-[7]-72-[1]-11-[6]-9-[8]-27-[2]-32-[4]-7-[3]-46-[5]-3
vei-Veis_0730	6.7e-230	74-[7]-67-[1]-11-[6]-9-[8]-27-[2]-32-[4]-7-[3]-44-[5]-9
cox-E0W60_03195	8.1e-230	83-[7]-67-[1]-11-[6]-9-[8]-27-[2]-32-[4]-7-[3]-44-[5]-15
bph-Bphy_1543	3.4e-229	89-[7]-67-[1]-11-[6]-9-[8]-27-[2]-32-[4]-7-[3]-46-[5]-5
parb-CJU94_11375	5.1e-229	89-[7]-67-[1]-11-[6]-9-[8]-27-[2]-32-[4]-7-[3]-46-[5]-3
bfn-OI25_2711	5.5e-229	89-[7]-66-[1]-11-[6]-9-[8]-27-[2]-32-[4]-7-[3]-46-[5]-3
ccup-BKK81_26760	8e-229	82-[7]-71-[1]-11-[6]-9-[8]-27-[2]-32-[4]-7-[3]-44-[5]-7
cup-BKK80_29555	8e-229	82-[7]-71-[1]-11-[6]-9-[8]-27-[2]-32-[4]-7-[3]-44-[5]-7
cuu-BKK79_35510	8e-229	82-[7]-71-[1]-11-[6]-9-[8]-27-[2]-32-[4]-7-[3]-44-[5]-7
hyb-Q5W_16405	8.8e-229	79-[7]-65-[1]-11-[6]-9-[8]-27-[2]-37-[4]-7-[3]-44-[5]-7
rhf-EUB48_04930	1.6e-228	90-[7]-67-[1]-11-[6]-13-[8]-27-[2]-37-[4]-7-[3]-44-[5]-7
cox-E0W60_17010	2.3e-228	94-[7]-65-[1]-11-[6]-9-[8]-27-[2]-32-[4]-7-[3]-47-[5]-14
pmeg-FNZ07_26495	3.3e-228	90-[7]-67-[1]-11-[6]-9-[8]-27-[2]-32-[4]-7-[3]-46-[5]-3
bhz-ACR54_04089	4.3e-228	74-[7]-65-[1]-11-[6]-9-[8]-27-[2]-32-[4]-7-[3]-47-[5]-7
bpdz-BBN53_02645	4.3e-228	74-[7]-65-[1]-11-[6]-9-[8]-27-[2]-32-[4]-7-[3]-47-[5]-7
pcaf-DSC91_004077	7.5e-228	89-[7]-67-[1]-11-[6]-9-[8]-27-[2]-32-[4]-7-[3]-46-[5]-3
bxe-bxe_C0896	1.9e-227	91-[7]-66-[1]-11-[6]-9-[8]-27-[2]-32-[4]-7-[3]-46-[5]-3
phs-C2L64_05420	1.4e-227	89-[7]-67-[1]-11-[6]-9-[8]-27-[2]-32-[4]-7-[3]-46-[5]-5
hyl-LPB072_05870	1.8e-227	78-[7]-66-[1]-11-[6]-9-[8]-27-[2]-33-[4]-7-[3]-44-[5]-10
pud-G9Q38_06750	2e-227	74-[7]-67-[1]-11-[6]-9-[8]-27-[2]-32-[4]-7-[3]-47-[5]-6
hyr-BSY239_631	6.2e-227	76-[7]-66-[1]-11-[6]-9-[8]-27-[2]-32-[4]-7-[3]-44-[5]-7
this-HZT40_02665	2.4e-226	79-[7]-67-[1]-11-[6]-9-[8]-27-[2]-32-[4]-7-[3]-48-[5]-7
bge-BC1002_1980	1.3e-225	86-[7]-69-[1]-11-[6]-9-[8]-27-[2]-32-[4]-7-[3]-46-[5]-3
pspw-BJG93_02470	1.7e-225	86-[7]-69-[1]-11-[6]-9-[8]-27-[2]-32-[4]-7-[3]-46-[5]-7
pand-DRB87_15915	2.9e-225	78-[7]-71-[1]-11-[6]-9-[8]-27-[2]-32-[4]-7-[3]-46-[5]-3
ccup-BKK81_12740	4.1e-225	87-[7]-65-[1]-11-[6]-9-[8]-27-[2]-32-[4]-7-[3]-47-[5]-16
cup-BKK80_12955	4.1e-225	87-[7]-65-[1]-11-[6]-9-[8]-27-[2]-32-[4]-7-[3]-47-[5]-16
cuu-BKK79_19345	4.1e-225	87-[7]-65-[1]-11-[6]-9-[8]-27-[2]-32-[4]-7-[3]-47-[5]-16
pnr-AT302_14885	1.2e-224	78-[7]-72-[1]-11-[6]-9-[8]-27-[2]-32-[4]-7-[3]-46-[5]-3
ppul-RO07_00960	1.4e-224	78-[7]-77-[1]-11-[6]-9-[8]-27-[2]-32-[4]-7-[3]-49-[5]-3
ppk-U875_06765	3.4e-224	78-[7]-71-[1]-11-[6]-9-[8]-27-[2]-32-[4]-7-[3]-46-[5]-3
ppnm-LV28_06875	3.4e-224	78-[7]-71-[1]-11-[6]-9-[8]-27-[2]-32-[4]-7-[3]-46-[5]-3
ppno-DA70_23835	3.4e-224	78-[7]-71-[1]-11-[6]-9-[8]-27-[2]-32-[4]-7-[3]-46-[5]-3
prb-X636_02815	3.4e-224	78-[7]-71-[1]-11-[6]-9-[8]-27-[2]-32-[4]-7-[3]-46-[5]-3
lch-Lcho_3655	5.6e-224	84-[7]-67-[1]-11-[6]-13-[8]-27-[2]-32-[4]-7-[3]-44-[5]-7
papi-SG18_01135	7.4e-224	78-[7]-68-[1]-11-[6]-9-[8]-27-[2]-32-[4]-7-[3]-46-[5]-3
rpa-RPA0661	2e-223	79-[7]-67-[1]-11-[6]-13-[8]-27-[2]-32-[4]-7-[3]-44-[5]-5
rpt-Rpal_0728	5e-223	79-[7]-67-[1]-11-[6]-13-[8]-27-[2]-32-[4]-7-[3]-44-[5]-5
pfib-PI93_010770	5.4e-223	78-[7]-68-[1]-11-[6]-9-[8]-27-[2]-32-[4]-7-[3]-46-[5]-3
hyc-E5678_00680	7.1e-223	78-[7]-67-[1]-11-[6]-9-[8]-27-[2]-33-[4]-7-[3]-44-[5]-9
cdn-BN940_14776	5.2e-222	74-[7]-67-[1]-11-[6]-9-[8]-27-[2]-32-[4]-7-[3]-47-[5]-8
pox-MB84_21990	1.1e-221	78-[7]-71-[1]-11-[6]-9-[8]-27-[2]-32-[4]-7-[3]-46-[5]-3
pspu-NA29_10705	1.8e-221	78-[7]-69-[1]-11-[6]-9-[8]-27-[2]-32-[4]-7-[3]-46-[5]-3
pus-CKA81_01040	3.3e-221	74-[7]-66-[1]-11-[6]-9-[8]-27-[2]-32-[4]-7-[3]-47-[5]-7
pfg-AB870_04255	1.6e-220	78-[7]-71-[1]-11-[6]-9-[8]-27-[2]-32-[4]-7-[3]-46-[5]-3
azi-AzCIB_4632	2.3e-220	148-[7]-61-[1]-11-[6]-9-[8]-27-[2]-33-[4]-7-[3]-47-[5]-5
pve-UC34_17215	2.5e-220	78-[7]-71-[1]-11-[6]-9-[8]-27-[2]-32-[4]-7-[3]-46-[5]-3
abre-pbN1_17360	3.3e-220	90-[7]-65-[1]-11-[6]-9-[8]-27-[2]-33-[4]-7-[3]-47-[5]-6
thi-THI_0472	3.5e-220	80-[7]-67-[1]-11-[6]-13-[8]-27-[2]-32-[4]-7-[3]-44-[5]-8
hyn-F9K07_05860	6.3e-220	79-[7]-72-[1]-11-[6]-9-[8]-27-[2]-32-[4]-7-[3]-44-[5]-7
apet-ToN1_26720	6.7e-220	90-[7]-65-[1]-11-[6]-9-[8]-27-[2]-33-[4]-7-[3]-47-[5]-5
tak-Tharo_1138	1.2e-219	91-[7]-63-[1]-11-[6]-9-[8]-27-[2]-33-[4]-7-[3]-47-[5]-5
rpx-Rpdx1_4125	1.9e-219	79-[7]-67-[1]-11-[6]-13-[8]-27-[2]-32-[4]-7-[3]-44-[5]-5
aza-AZKH_4514	2.3e-219	90-[7]-61-[1]-11-[6]-9-[8]-27-[2]-33-[4]-7-[3]-47-[5]-5
rpe-RPE_0604	1.3e-218	78-[7]-67-[1]-11-[6]-13-[8]-27-[2]-32-[4]-7-[3]-44-[5]-5
ctt-CtCNB1_0097	1.4e-218	74-[7]-70-[1]-11-[6]-9-[8]-27-[2]-33-[4]-7-[3]-44-[5]-7
brh-RBRH_00494	3.8e-218	108-[7]-72-[1]-11-[6]-9-[8]-27-[2]-32-[4]-7-[3]-46-[5]-3
azr-CJ010_18885	3.9e-217	91-[7]-63-[1]-11-[6]-9-[8]-27-[2]-33-[4]-7-[3]-47-[5]-3
arev-WP_169125304.1	1.6e-216	90-[7]-61-[1]-11-[6]-9-[8]-27-[2]-33-[4]-7-[3]-47-[5]-5
aoa-dqs_3186	1.8e-216	91-[7]-63-[1]-11-[6]-9-[8]-27-[2]-33-[4]-7-[3]-47-[5]-5
rpd-RPD_1534	2.1e-216	79-[7]-67-[1]-11-[6]-13-[8]-27-[2]-32-[4]-7-[3]-44-[5]-5
tcl-Tchl_1107	5.4e-216	91-[7]-63-[1]-11-[6]-9-[8]-27-[2]-33-[4]-7-[3]-47-[5]-5
azo-azo3052	4.5e-215	91-[7]-63-[1]-11-[6]-9-[8]-27-[2]-33-[4]-7-[3]-47-[5]-5
rpc-RPC_1025	6.8e-215	79-[7]-67-[1]-11-[6]-13-[8]-27-[2]-32-[4]-7-[3]-44-[5]-5
tak-Tharo_1132	5.6e-214	91-[7]-61-[1]-11-[6]-9-[8]-27-[2]-33-[4]-7-[3]-47-[5]-2
azd-CDA09_22715	3.1e-213	90-[7]-61-[1]-11-[6]-9-[8]-27-[2]-33-[4]-7-[3]-47-[5]-6
ccro-CMC5_025720	4.1e-213	78-[7]-64-[1]-11-[6]-9-[8]-27-[2]-32-[4]-7-[3]-47-[5]-3
aka-TKWG_07570	6.3e-212	76-[7]-67-[1]-11-[6]-9-[8]-27-[2]-32-[4]-7-[3]-48-[5]-8
cbaa-SRAA_0581	1.2e-211	80-[7]-67-[1]-11-[6]-13-[8]-27-[2]-33-[4]-7-[3]-44-[5]-7
tmz-Tmz1t_3136	1.5e-211	91-[7]-61-[1]-11-[6]-9-[8]-28-[2]-33-[4]-7-[3]-47-[5]-2
tcl-Tchl_1101	9.6e-211	91-[7]-61-[1]-11-[6]-9-[8]-27-[2]-33-[4]-7-[3]-47-[5]-2
amim-MIM_c27210	2.3e-209	76-[7]-67-[1]-11-[6]-9-[8]-27-[2]-32-[4]-7-[3]-48-[5]-8
arev-WP_169130800.1	5.7e-207	90-[7]-66-[1]-11-[6]-9-[8]-27-[2]-32-[4]-7-[3]-47-[5]-5
rta-Rta_22340	7.4e-207	89-[7]-61-[1]-11-[6]-9-[8]-27-[2]-32-[4]-7-[3]-44-[5]-5
poo-F7R28_12890	5.5e-206	89-[7]-64-[1]-11-[6]-9-[8]-27-[2]-32-[4]-7-[3]-44-[5]-4
pos-DT070_17695	5.5e-206	89-[7]-64-[1]-11-[6]-9-[8]-27-[2]-32-[4]-7-[3]-44-[5]-4
azi-AzCIB_1616	5.5e-204	90-[7]-66-[1]-11-[6]-9-[8]-27-[2]-32-[4]-7-[3]-47-[5]-5
aza-AZKH_2151	1.6e-203	90-[7]-66-[1]-11-[6]-9-[8]-27-[2]-32-[4]-7-[3]-47-[5]-5
apet-ToN1_48960	2e-203	90-[7]-66-[1]-11-[6]-9-[8]-27-[2]-32-[4]-7-[3]-47-[5]-5
azd-CDA09_12090	2.4e-199	90-[7]-66-[1]-11-[6]-9-[8]-27-[2]-32-[4]-7-[3]-47-[5]-5
abre-pbN1_04230	7.3e-195	90-[7]-66-[1]-11-[6]-9-[8]-27-[2]-32-[4]-7-[3]-47-[5]-5
eba-ebA5301	8.3e-195	90-[7]-66-[1]-11-[6]-9-[8]-27-[2]-32-[4]-7-[3]-47-[5]-5
fer-FNB15_18620	1.2e-173	79-[7]-63-[1]-11-[6]-9-[8]-28-[2]-32-[4]-7-[3]-47-[5]-1
